# Supplementary material for: Clinical trial reporting performance of thirty UK universities on ClinicalTrials.gov—evaluation of a new tracking tool for the US clinical trial registry
Source: Trials. 2021 Jun 1;22:375. doi: 10.1186/s13063-021-05330-5 (PMC8169390; doi:10.1186/s13063-021-05330-5)
Supplement: Supplementary file 2 — Additional file 2. [file 13063_2021_5330_MOESM2_ESM.xlsx]

## Sheet: Output clinical-trials-tracker
Lead sponsor	Registered trials on ClinicalTrials.gov	1. No reporting requirements	Due trials	2. Unreported due trials	3. Reported due trials	3a:Timely reported due trials	3b: Late reported due trials	4. Completed but not due	5. Ongoing	6 .Inconsistent Data	Min - time_delay	Average - time_delay	Median - time_delay	Max - time_delay
Birkbeck, University of London	1		1	1	0
Cardiff University	29	1	19	19	0				3	6
Imperial College London	390	23	224	137	87	8	79	5	67	71	159	2056.02	1446	5943
King's College London	193	2	86	82	4		4	7	37	61	814	1090.25	1036.5	1474
Liverpool School of Tropical Medicine	16		6	5	1		1	1	3	6	475	475	475	475
London School of Hygiene and Tropical Medicine	218		159	150	9	2	7	9	27	23	273	752.111	464	2377
Newcastle University	30		17	16	1		1	1	2	10	693	693	693	693
Queen Mary University of London	105	3	33	26	7		7	2	30	37	533	1248.14	946	2556
Queen's University, Belfast	50	2	36	34	2		2	1	6	5	934	995	995	1056
St George's, University of London	52		32	32	0				7	13
University College London	284	9	107	101	6		6	5	78	85	409	918.333	914.5	1311
University of Aberdeen	67	1	44	43	1	1		2	7	13	22	22	22	22
University of Birmingham	109	1	35	35	0			3	34	36
University of Bristol	12		10	9	1		1		2		3032	3032	3032	3032
University of Cambridge	57		33	33	0			1	13	10
University of Dundee	88	5	70	65	5		5	3	7	3	639	2358.8	2792	3576
University of Edinburgh	184	5	99	95	4	1	3	5	29	46	56	820.25	524.5	2176
University of Exeter	52	3	27	27	0			7	9	6
University of Glasgow	69	5	37	35	2	1	1	1	4	22	60	305	305	550
University of Leeds	109	2	59	54	5	2	3	3	23	22	212	793	763	1394
University of Leicester	56		25	25	0			1	15	15
University of Liverpool	38		20	19	1		1	1	3	14	1102	1102	1102	1102
University of Manchester	91	3	42	40	2	1	1	3	25	18	363	421	421	479
University of Nottingham	206	3	126	119	7	2	5	7	15	55	56	855	775	1984
University of Oxford	425	4	234	216	18	7	11	15	89	83	136	659.167	541	1955
University of Sheffield	35	1	20	20	0				4	10
University of Southampton	42	1	22	20	2	1	1	2	6	11	373	484.5	484.5	596
University of Sussex	6		5	5	0					1
University of Warwick	12		5	4	1		1	1	1	5	548	548	548	548
University of York	8		1	1	0			2	5
Total of all 30 Universities	3034	74	1634	1468	166	26	140	88	551	687
Average of 30 Universities											544.45	981.429	728	1664.95
													MEDIAN

## Sheet: 20201019_ClinicalTrialsResults
nct_id	url_link	lead_sponsor	overall_status	results_reported	is_overdue	completion_date	results_date	download_date	brief_title	category	time_delay
NCT03573414	https://clinicaltrials.gov/show/NCT03573414	King's College London	Recruiting	False	False	2020-09-01		2020-10-19	Gut Microbial Metabolism of Polyphenols and Cardiovascular Health (StratiPol) (Stratification Study)	Inconsistent data
NCT03572127	https://clinicaltrials.gov/show/NCT03572127	University of Exeter	Recruiting	False	False	2020-03-01		2020-10-19	Mycoprotein, Resistance Training, and Hypertrophy	Inconsistent data
NCT03570437	https://clinicaltrials.gov/show/NCT03570437	University of Manchester	Recruiting	False	False	2021-01-31		2020-10-19	Does Cediranib With Paclitaxel, or Cediranib and Olaparib, Treat Advanced Endometrial Cancer Better Than Paclitaxel?	Ongoing
NCT03576313	https://clinicaltrials.gov/show/NCT03576313	London School of Hygiene and Tropical Medicine	Active, not recruiting	False	False	2020-02-16		2020-10-19	Mass Drug Administration of Ivermectin and Dihydroartemisinin-piperaquine as an Additional Intervention for Malaria Elimination	Inconsistent data
NCT03570814	https://clinicaltrials.gov/show/NCT03570814	London School of Hygiene and Tropical Medicine	Not yet recruiting	False	False	2020-12-01		2020-10-19	Cluster RCT of Co-administration Azithromycin, Albendazole & Ivermectin	Ongoing
NCT03577145	https://clinicaltrials.gov/show/NCT03577145	University of Glasgow	Completed	False	True	2018-12-31		2020-10-19	Impact of Inulin on Production of Phenolic Acids From Tomato Onion and Lovage Soup	Due but not reported
NCT03572790	https://clinicaltrials.gov/show/NCT03572790	University of Oxford	Recruiting	False	False	2020-03-01		2020-10-19	Effects of Seven Day Prucalopride Administration in Healthy Volunteers	Inconsistent data
NCT03571425	https://clinicaltrials.gov/show/NCT03571425	University of Exeter	Completed	False	True	2018-12-01		2020-10-19	The Impact of Enteral Versus Oral Protein Feeding on Muscle Protein Synthesis in Healthy Young Males and Females	Due but not reported
NCT04542473	https://clinicaltrials.gov/show/NCT04542473	University of Oxford	Not yet recruiting	False	False	2023-10-31		2020-10-19	Pancreatic Enzymes and Bile Acids in Acutely Ill Severely Malnourished Children	Ongoing
NCT04545164	https://clinicaltrials.gov/show/NCT04545164	London School of Hygiene and Tropical Medicine	Recruiting	False	False	2022-02-01		2020-10-19	Computer Aided Screening for Tuberculosis in Low Resource Environments	Ongoing
NCT04540094	https://clinicaltrials.gov/show/NCT04540094	University of Edinburgh	Not yet recruiting	False	False	2022-02-28		2020-10-19	Feasibility of 5% Albumin Compared With Balanced Crystalloid, as Intravenous Fluid Resuscitation in Adult Patients With Sepsis, Presenting as an Emergency to Hospital	Ongoing
NCT04546854	https://clinicaltrials.gov/show/NCT04546854	University of Warwick	Completed	False	False	2020-09-21		2020-10-19	Influenza 2020/2021	Completed but not due
NCT04546568	https://clinicaltrials.gov/show/NCT04546568	University of Edinburgh	Recruiting	False	False	2021-08-09		2020-10-19	SCO2T (Servo vs. Servo)	Ongoing
NCT00825214	https://clinicaltrials.gov/show/NCT00825214	London School of Hygiene and Tropical Medicine	Unknown status	False	True	2008-11-01		2020-10-19	Evaluation of Zapperclick Device for Relief From Mosquito Bites	Inconsistent data
NCT00829322	https://clinicaltrials.gov/show/NCT00829322	University of Oxford	Completed	False	True	2012-05-01		2020-10-19	Modafinil for the Treatment of Fatigue in Lung Cancer V9.0	Due but not reported
NCT00829257	https://clinicaltrials.gov/show/NCT00829257	University of Dundee	Completed	False	True	2010-07-01		2020-10-19	Additive Effects of QVAR to (Seretide) on Surrogate Markers of Airway Inflammation in Refractory Asthma	Due but not reported
NCT00829660	https://clinicaltrials.gov/show/NCT00829660	University of Oxford	Completed	False	True	2017-04-11		2020-10-19	Acarbose Cardiovascular Evaluation Trial	Due but not reported
NCT00822302	https://clinicaltrials.gov/show/NCT00822302	St George's, University of London	Completed	False	True	2008-12-01		2020-10-19	Trial to Evaluate the Ability of a Single Infusion of High-Density Lipoprotein (HDL) to Modulate Markers of Cerebral Ischaemia	Due but not reported
NCT00823641	https://clinicaltrials.gov/show/NCT00823641	Imperial College London	Terminated	False	True	2011-03-01		2020-10-19	The HAM Infliximab Study	Due but not reported
NCT01182389	https://clinicaltrials.gov/show/NCT01182389	Imperial College London	Completed	False	True	2015-12-01		2020-10-19	A Study of Early Robotic Ablation by Substrate Elimination of Ventricular Tachycardia	Due but not reported
NCT01186224	https://clinicaltrials.gov/show/NCT01186224	University of Liverpool	Unknown status	False	True	2011-10-01		2020-10-19	Plerixafor Harvesting And No Chemotherapy for Transplantation of Autologous STem Cells In Cancer (PHANTASTIC)	Inconsistent data
NCT01180712	https://clinicaltrials.gov/show/NCT01180712	University of Aberdeen	Completed	False	True	2019-05-01		2020-10-19	Study of Oral Anthocyanins on Insulin Resistance	Due but not reported
NCT01181856	https://clinicaltrials.gov/show/NCT01181856	University of Oxford	Completed	False	True	2011-01-01		2020-10-19	Safety of Tuberculosis Vaccine, MVA85A, Administered by the Intramuscular Route and the Intradermal Route	Due but not reported
NCT01184664	https://clinicaltrials.gov/show/NCT01184664	Queen Mary University of London	Completed	False	True	2011-10-01		2020-10-19	Combination of Nicotine Replacement Therapy (NRT) and Varenicline to Increase Cessation of Tobacco (CONVICT Study)	Due but not reported
NCT01430156	https://clinicaltrials.gov/show/NCT01430156	University of Edinburgh	Completed	False	True	2013-06-01		2020-10-19	Induction of HO-1; a Therapeutic Approach to Reduce Ischaemia Reperfusion Injury (IRI) Following Deceased Donor Renal Transplantation	Due but not reported
NCT01432158	https://clinicaltrials.gov/show/NCT01432158	University of Oxford	Completed	False	True	2012-08-01		2020-10-19	Pneumococcal Adult Kinetics Study - Understanding the B Cell Response to Pneumococcal Vaccines	Due but not reported
NCT01432145	https://clinicaltrials.gov/show/NCT01432145	University of Oxford	Completed	True	True	2014-12-01	2018-06-21	2020-10-19	A Clinical Trial in Patients With Breast Cancer Susceptibility Gene (BRCA) Defective Tumours	Due and reported late	1298
NCT00790959	https://clinicaltrials.gov/show/NCT00790959	London School of Hygiene and Tropical Medicine	Unknown status	False	True	2012-05-01		2020-10-19	The SASA! Study: An Evaluation of a Community Intervention to Address Gender-based Violence and Reduce HIV/AIDS Risk in Uganda	Inconsistent data
NCT00794092	https://clinicaltrials.gov/show/NCT00794092	University of Edinburgh	Unknown status	False	True	2010-08-01		2020-10-19	Magnetic Resonance Imaging of Aortic Aneurysm Instability	Inconsistent data
NCT00795834	https://clinicaltrials.gov/show/NCT00795834	University of Glasgow	Unknown status	False	True	2009-01-01		2020-10-19	Effects of a Beverage Rich in Fruit Extracts on Risk Factors Associated With Cardiovascular Disease	Inconsistent data
NCT00794859	https://clinicaltrials.gov/show/NCT00794859	King's College London	Unknown status	False	True	2009-12-01		2020-10-19	Sorafenib in Previously Treated Malignant Mesothelioma	Inconsistent data
NCT00866099	https://clinicaltrials.gov/show/NCT00866099	University College London	Unknown status	False	True	2011-05-01		2020-10-19	Dementia Early Recognition and Response in Primary Care	Inconsistent data
NCT00868062	https://clinicaltrials.gov/show/NCT00868062	University of Nottingham	Completed	False	True	2011-11-01		2020-10-19	Responses to Colloid Infusions	Due but not reported
NCT00866060	https://clinicaltrials.gov/show/NCT00866060	King's College London	Unknown status	False	True	2012-02-01		2020-10-19	Donepezil and Memantine in Moderate to Severe Alzheimer's Disease	Inconsistent data
NCT03605446	https://clinicaltrials.gov/show/NCT03605446	Newcastle University	Unknown status	False	True	2018-12-01		2020-10-19	Protein for Life: Towards a Focused Dietary Framework for Healthy Ageing. Consumer Assessment of High Protein Biscuits	Inconsistent data
NCT03607630	https://clinicaltrials.gov/show/NCT03607630	King's College London	Unknown status	False	True	2019-02-28		2020-10-19	Can Imagination Change Upsetting Memories of Trauma?	Inconsistent data
NCT03606096	https://clinicaltrials.gov/show/NCT03606096	London School of Hygiene and Tropical Medicine	Recruiting	False	False	2021-10-01		2020-10-19	Gambia Pertussis Study (GaPs)	Ongoing
NCT03602001	https://clinicaltrials.gov/show/NCT03602001	University of Liverpool	Completed	False	True	2018-04-11		2020-10-19	Attentive Eating for Weight Loss	Due but not reported
NCT03602040	https://clinicaltrials.gov/show/NCT03602040	King's College London	Suspended	False	False	2021-06-01		2020-10-19	A Psychoeducational Intervention Supporting Patients With an Inherited Cardiac Condition	No reporting requirement
NCT00726531	https://clinicaltrials.gov/show/NCT00726531	University College London	Unknown status	False	True	2011-05-01		2020-10-19	Promoting Physical Activity in the Over 65s	Inconsistent data
NCT00720070	https://clinicaltrials.gov/show/NCT00720070	University of Warwick	Unknown status	False	True	2012-08-01		2020-10-19	PET/CT Scan-Guided Watchful Waiting or Neck Dissection of Locally Advanced Lymph Node Metastases in Treating Patients Undergoing Chemotherapy and Radiation Therapy for Primary Head And Neck Cancer	Inconsistent data
NCT00727831	https://clinicaltrials.gov/show/NCT00727831	University College London	Completed	False	True	2011-07-01		2020-10-19	Methotrexate, Glucarpidase, and Leucovorin in Treating Patients With Newly Diagnosed Primary Central Nervous System Lymphoma	Due but not reported
NCT00723242	https://clinicaltrials.gov/show/NCT00723242	University College London	Completed	False	True	2004-12-01		2020-10-19	The Role of Dendritic Cells in Hepatitis C Infection	Due but not reported
NCT00722215	https://clinicaltrials.gov/show/NCT00722215	University of Edinburgh	Completed	False	True	2007-11-01		2020-10-19	Endothelin Receptor Antagonism in Proteinuric Nephropathy	Due but not reported
NCT00053872	https://clinicaltrials.gov/show/NCT00053872	University of Leicester	Unknown status	False	True			2020-10-19	Radiation Therapy Plus Combination Chemotherapy in Treating Children With Medulloblastoma	Inconsistent data
NCT01398085	https://clinicaltrials.gov/show/NCT01398085	University College London	Recruiting	False	False	2020-11-01		2020-10-19	IoN- Is Ablative Radio-iodine Necessary for Low Risk Differentiated Thyroid Cancer Patients	Ongoing
NCT01398072	https://clinicaltrials.gov/show/NCT01398072	University College London	Unknown status	False	True	2013-01-01		2020-10-19	Development of an Optimal Antibiotic Regime for Long-term Therapy in Stable Chronic Obstructive Pulmonary Disease (COPD)	Inconsistent data
NCT01393795	https://clinicaltrials.gov/show/NCT01393795	Imperial College London	Completed	False	True	2012-07-01		2020-10-19	Qutenza®-Remodulin® in Pulmonary Arterial Hypertension Patients	Due but not reported
NCT00679510	https://clinicaltrials.gov/show/NCT00679510	University of Dundee	Completed	False	True	2008-01-01		2020-10-19	Rosuvastatin in Rheumatoid Arthritis (RORA)	Due but not reported
NCT00678093	https://clinicaltrials.gov/show/NCT00678093	University of Manchester	Completed	False	True	2005-06-01		2020-10-19	Effects of a Mulligan Mobilisation in the Lumbar Flexion Range of Asymptomatic Subjects	Due but not reported
NCT00673166	https://clinicaltrials.gov/show/NCT00673166	London School of Hygiene and Tropical Medicine	Completed	False	True	2008-12-01		2020-10-19	Evaluation of Local Mechanisms for Staff Motivation to Reduce Hospital Mortality	Due but not reported
NCT00678327	https://clinicaltrials.gov/show/NCT00678327	University College London	Active, not recruiting	False	True	2016-01-31		2020-10-19	Fludeoxyglucose F 18-PET/CT Imaging in Assessing Response to Chemotherapy in Patients With Newly Diagnosed Stage II, Stage III, or Stage IV Hodgkin Lymphoma	Inconsistent data
NCT00679159	https://clinicaltrials.gov/show/NCT00679159	University of Oxford	Completed	False	True	2009-12-01		2020-10-19	A Study of MVA85A in Healthy Children and Infants	Due but not reported
NCT00672763	https://clinicaltrials.gov/show/NCT00672763	Imperial College London	Withdrawn	False	False	2010-05-01		2020-10-19	Adjuvant Vitamin D With Corticosteroids in Active Crohn's Disease	No reporting requirement
NCT00678496	https://clinicaltrials.gov/show/NCT00678496	University of Sheffield	Completed	False	True			2020-10-19	Cognitive Behavioural Therapy Software for the Treatment of Depression in People With Multiple Sclerosis	Due but not reported
NCT00666484	https://clinicaltrials.gov/show/NCT00666484	University College London	Completed	False	True	2012-09-01		2020-10-19	Combination Chemotherapy in Treating Younger Patients With Hodgkin Lymphoma	Due but not reported
NCT00660231	https://clinicaltrials.gov/show/NCT00660231	University College London	Completed	False	True	2011-09-01		2020-10-19	Gemcitabine and Bexarotene in Treating Patients With Progressive or Refractory Stage IB, Stage II, Stage III, or Stage IV Cutaneous T-cell Non-Hodgkin Lymphoma	Due but not reported
NCT00662298	https://clinicaltrials.gov/show/NCT00662298	Imperial College London	Completed	True	True	2013-01-01	2019-09-12	2020-10-19	Prednisolone Pharmacokinetics in Severe Asthma	Due and reported late	2445
NCT00661973	https://clinicaltrials.gov/show/NCT00661973	Imperial College London	Withdrawn	False	False	2010-12-01		2020-10-19	Inhaled Corticosteroids on Airway Smooth Muscle in Asthma	No reporting requirement
NCT00663078	https://clinicaltrials.gov/show/NCT00663078	University of Bristol	Completed	False	True	2009-03-01		2020-10-19	Group Cognitive Behavioral Therapy (CBT) Intervention for Women With Mild to Moderate Depression	Due but not reported
NCT00663247	https://clinicaltrials.gov/show/NCT00663247	University of Nottingham	Completed	False	True	2011-01-01		2020-10-19	Mechanistic Randomized Controlled Trial (RCT) of Mesalazine in Symptomatic Diverticular Disease	Due but not reported
NCT00663338	https://clinicaltrials.gov/show/NCT00663338	University College London	Completed	False	True	2010-06-01		2020-10-19	Dopamine Agonist for Hemispatial Neglect and Motor Deficit Post Stroke	Due but not reported
NCT03705390	https://clinicaltrials.gov/show/NCT03705390	University of Birmingham	Recruiting	False	False	2021-04-29		2020-10-19	A Safety and Tolerability Study of ILB in Patients With Amyothrophic Lateral Sclerosis (ALS)	Ongoing
NCT03705572	https://clinicaltrials.gov/show/NCT03705572	University of Leeds	Completed	False	True	2015-04-01		2020-10-19	Intervention Study Investigating the Effect of a Phospholipid Drink on Cognitive Performance in 6-8 Year Old School Children	Due but not reported
NCT03708185	https://clinicaltrials.gov/show/NCT03708185	University of Exeter	Recruiting	False	False	2020-03-30		2020-10-19	Beta-alanine Supplementation and High-intensity Interval Training	Inconsistent data
NCT03705221	https://clinicaltrials.gov/show/NCT03705221	University of Exeter	Completed	False	False	2020-02-04		2020-10-19	Healthy Parent Carers Feasibility Study	Completed but not due
NCT03700749	https://clinicaltrials.gov/show/NCT03700749	University of Birmingham	Recruiting	False	False	2021-07-31		2020-10-19	FALCON Trial Testing Measures to Reduce Surgical Site Infection	Ongoing
NCT03705624	https://clinicaltrials.gov/show/NCT03705624	London School of Hygiene and Tropical Medicine	Completed	False	False	2020-02-14		2020-10-19	P. Falciparum Infection Dynamics and Transmission to Inform Elimination (INDIE-1a)	Completed but not due
NCT03705936	https://clinicaltrials.gov/show/NCT03705936	University of Manchester	Recruiting	False	False	2020-05-01		2020-10-19	Metaplasticity in Human Pharyngeal Motor Cortex	Inconsistent data
NCT03700528	https://clinicaltrials.gov/show/NCT03700528	King's College London	Unknown status	False	False	2019-10-01		2020-10-19	The Development of Contextual Cognitive Behavioural Approach to PDN	Inconsistent data
NCT03705611	https://clinicaltrials.gov/show/NCT03705611	London School of Hygiene and Tropical Medicine	Unknown status	False	True	2019-04-30		2020-10-19	Secondary Distribution of HIV Self-tests Through Antenatal Care Clinic Attendees and Index Clients	Inconsistent data
NCT03705884	https://clinicaltrials.gov/show/NCT03705884	University of Edinburgh	Unknown status	False	True	2019-01-31		2020-10-19	PET/MR Imaging In Patients With Cardiac Sarcoidosis	Inconsistent data
NCT03705195	https://clinicaltrials.gov/show/NCT03705195	University of Dundee	Completed	False	True	2019-06-26		2020-10-19	Study of Sulphonylurea Synergy With Incretins	Due but not reported
NCT03707769	https://clinicaltrials.gov/show/NCT03707769	University College London	Unknown status	False	False	2019-12-31		2020-10-19	TIPS Microspheres for Perianal Fistula	Inconsistent data
NCT03709940	https://clinicaltrials.gov/show/NCT03709940	King's College London	Completed	False	True	2015-01-15		2020-10-19	Brain Connectivity in Attention Deficit Hyperactivity Disorder (ADHD)	Due but not reported
NCT03705507	https://clinicaltrials.gov/show/NCT03705507	University of Birmingham	Recruiting	False	False	2021-12-01		2020-10-19	International Trial of Selumetinib in Combination With Dexamethasone for the Treatment of Acute Lymphoblastic Leukaemia	Ongoing
NCT03707353	https://clinicaltrials.gov/show/NCT03707353	University of Oxford	Completed	False	True	2019-06-10		2020-10-19	An Efficacy Study of IV Boosting With ChAd63/MVA ME-TRAP	Due but not reported
NCT03705234	https://clinicaltrials.gov/show/NCT03705234	University of Oxford	Recruiting	False	False	2024-12-01		2020-10-19	A Randomized Trial Assessing the Effects of Inclisiran on Clinical Outcomes Among People With Cardiovascular Disease	Ongoing
NCT03702465	https://clinicaltrials.gov/show/NCT03702465	Imperial College London	Recruiting	False	False	2021-08-01		2020-10-19	Assessment of the Impact of a Personalised Nutrition Intervention in Impaired Glucose Regulation	Ongoing
NCT02200393	https://clinicaltrials.gov/show/NCT02200393	University of Glasgow	Completed	False	True	2013-12-01		2020-10-19	Abdominal Functional Electrical Stimulation (AFES) to Assist Ventilator Weaning in Tetraplegia	Due but not reported
NCT02208778	https://clinicaltrials.gov/show/NCT02208778	University of Nottingham	Completed	False	True	2016-06-01		2020-10-19	Imaging Pain Relief in Osteoarthritis	Due but not reported
NCT02206074	https://clinicaltrials.gov/show/NCT02206074	University of Exeter	Completed	False	True	2013-08-01		2020-10-19	The Effect of Dietary Nitrate Supplementation on Ability of Individuals With Type 2 Diabetes to Perform Exercise	Due but not reported
NCT02201641	https://clinicaltrials.gov/show/NCT02201641	King's College London	Unknown status	False	True	2017-07-01		2020-10-19	Efficacy of Calcium Silicate Pulp-capping; a Randomized Controlled Clinical Trial	Inconsistent data
NCT02209116	https://clinicaltrials.gov/show/NCT02209116	University of Nottingham	Completed	False	True	2016-06-01		2020-10-19	Assessing QbTest Utility in ADHD: A Randomised Controlled Trial	Due but not reported
NCT02205931	https://clinicaltrials.gov/show/NCT02205931	University College London	Unknown status	False	True	2018-06-01		2020-10-19	Ketogenic Diet in Infants With Epilepsy (KIWE)	Inconsistent data
NCT04191993	https://clinicaltrials.gov/show/NCT04191993	University College London	Recruiting	False	False	2020-12-31		2020-10-19	Direct Superior Approach (DSA) vs Posterior Approach (PA) in THA	Ongoing
NCT04190966	https://clinicaltrials.gov/show/NCT04190966	University of Birmingham	Not yet recruiting	False	False	2021-07-31		2020-10-19	Smoking Cessation in the Surgical Pathway Before Major Lung Surgery	Ongoing
NCT04198350	https://clinicaltrials.gov/show/NCT04198350	Imperial College London	Suspended	False	False	2022-03-01		2020-10-19	Pancreatic Islet Transplantation to the Anterior Chamber of the Eye	No reporting requirement
NCT04199949	https://clinicaltrials.gov/show/NCT04199949	University of Nottingham	Recruiting	False	False	2020-02-01		2020-10-19	Effects of Five Days of Physical Inactivity on Endothelial Function in Healthy Humans	Inconsistent data
NCT04192006	https://clinicaltrials.gov/show/NCT04192006	University College London	Active, not recruiting	False	False	2020-12-31		2020-10-19	Inflammatory Response Conventional Total Knee Replacement Versus Mako Total Knee Replacement	Ongoing
NCT04199923	https://clinicaltrials.gov/show/NCT04199923	University of Nottingham	Recruiting	False	False	2021-05-01		2020-10-19	Mechanisms of Disuse Atrophy in Human Skeletal Muscle (iMOB)	Ongoing
NCT04192292	https://clinicaltrials.gov/show/NCT04192292	University of Dundee	Recruiting	False	False	2020-09-30		2020-10-19	Study of Sulphonylurea Synergy With DPP4 Inhibitors	Ongoing
NCT04199936	https://clinicaltrials.gov/show/NCT04199936	University of Nottingham	Not yet recruiting	False	False	2020-12-01		2020-10-19	Postoperative Electrical Muscle Stimulation (POEMS)	Ongoing
NCT02620332	https://clinicaltrials.gov/show/NCT02620332	King's College London	Completed	False	True	2017-07-31		2020-10-19	Multiple Islet Peptide Administration in Type 1 Diabetes (MultiPepT1De)	Due but not reported
NCT02622997	https://clinicaltrials.gov/show/NCT02622997	Queen Mary University of London	Unknown status	False	True	2016-06-01		2020-10-19	Predictors of CIN Study Series 5.0:Stability Study in Vaginal Self-samples	Inconsistent data
NCT02628886	https://clinicaltrials.gov/show/NCT02628886	London School of Hygiene and Tropical Medicine	Active, not recruiting	False	True	2019-02-19		2020-10-19	Protecting From Pneumococcus in Early Life (The PROPEL Trial)	Inconsistent data
NCT02628080	https://clinicaltrials.gov/show/NCT02628080	University of Oxford	Completed	False	True	2018-10-01		2020-10-19	Atovaquone as Tumour HypOxia Modifier	Due but not reported
NCT02621086	https://clinicaltrials.gov/show/NCT02621086	University of Nottingham	Completed	False	True	2018-11-30		2020-10-19	Cellodextrin Tolerability Study	Due but not reported
NCT02628054	https://clinicaltrials.gov/show/NCT02628054	University of Oxford	Completed	False	True	2015-07-01		2020-10-19	Investigating the Effects of Typhoid Vaccine on Sleep in Healthy Volunteers	Due but not reported
NCT02627547	https://clinicaltrials.gov/show/NCT02627547	University of Glasgow	Completed	False	True	2015-08-01		2020-10-19	Impact of Training Status on Bioavailability of Flavanones	Due but not reported
NCT02624609	https://clinicaltrials.gov/show/NCT02624609	University of Leeds	Completed	False	True	2016-03-01		2020-10-19	Effects of Polyphenols Found in Pomegranate Juice on Postprandial Blood Glucose in Vivo	Due but not reported
NCT02622048	https://clinicaltrials.gov/show/NCT02622048	University of Manchester	Unknown status	False	True	2017-07-01		2020-10-19	Understanding and Helping Families: Parents With Psychosis	Inconsistent data
NCT02624011	https://clinicaltrials.gov/show/NCT02624011	University of Birmingham	Completed	False	True	2017-04-01		2020-10-19	Influence of Sedentary Time on Skeletal Muscle Protein Metabolism	Due but not reported
NCT02626390	https://clinicaltrials.gov/show/NCT02626390	University of Southampton	Completed	False	True	2013-06-01		2020-10-19	Information Provision During Early Gait Training Post Stroke	Due but not reported
NCT02623374	https://clinicaltrials.gov/show/NCT02623374	King's College London	Completed	False	True	2016-12-01		2020-10-19	MENOS@Work Trial: A Self-help CBT Intervention for Working Women	Due but not reported
NCT02628769	https://clinicaltrials.gov/show/NCT02628769	Imperial College London	Terminated	True	True	2017-01-05	2019-10-17	2020-10-19	A Study to Evaluate the Anti-inflammatory Effects of Solithromycin in Chronic Obstructive Pulmonary Disease	Due and reported late	1015
NCT02621866	https://clinicaltrials.gov/show/NCT02621866	University of Edinburgh	Terminated	False	True	2019-08-31		2020-10-19	A Trial of Daily Ultraviolet Therapy to Reduce Cardiovascular Risk Factors	Due but not reported
NCT03690453	https://clinicaltrials.gov/show/NCT03690453	University of Oxford	Recruiting	False	False	2021-08-31		2020-10-19	Effect of Ivermectin Metabolites on Mosquito Survival	Ongoing
NCT03694223	https://clinicaltrials.gov/show/NCT03694223	King's College London	Completed	False	True	2018-10-25		2020-10-19	Health Education Delivery Methods for a Low Fermentable Carbohydrate Diet in Patients With Functional Bowel Disorders	Due but not reported
NCT03698175	https://clinicaltrials.gov/show/NCT03698175	University of Oxford	Completed	False	True	2018-10-10		2020-10-19	Effects of a Brief Mental Exercise on Emotional Processing	Due but not reported
NCT03696121	https://clinicaltrials.gov/show/NCT03696121	University of Nottingham	Recruiting	False	False	2020-06-30		2020-10-19	Desmopressin for Reversal of Antiplatelet Drugs in Stroke Due to Haemorrhage	Inconsistent data
NCT03696290	https://clinicaltrials.gov/show/NCT03696290	University of Dundee	Recruiting	False	False	2020-10-31		2020-10-19	Value of Inhaled Treatment With Aztreonam Lysine in Bronchiectasis	Ongoing
NCT03691155	https://clinicaltrials.gov/show/NCT03691155	King's College London	Completed	False	True	2018-12-18		2020-10-19	The Feasibility of Following the Crohn's Diet	Due but not reported
NCT03693209	https://clinicaltrials.gov/show/NCT03693209	University of Sheffield	Active, not recruiting	False	True	2019-06-01		2020-10-19	Using Implementation Intentions to Reduce Anger and Aggression in Adolescence	Inconsistent data
NCT03697798	https://clinicaltrials.gov/show/NCT03697798	University of Oxford	Active, not recruiting	False	False	2020-01-14		2020-10-19	A Study Exploring Whooping Cough Protection in Children and Adults	Inconsistent data
NCT03699280	https://clinicaltrials.gov/show/NCT03699280	Imperial College London	Completed	False	True	2018-10-06		2020-10-19	Virtual Reality and Outpatient Hysteroscopy	Due but not reported
NCT01945840	https://clinicaltrials.gov/show/NCT01945840	Imperial College London	Unknown status	False	True	2018-10-01		2020-10-19	Gut Hormones and Roux en Y Gastric Bypass	Inconsistent data
NCT01946607	https://clinicaltrials.gov/show/NCT01946607	University of Oxford	Completed	False	True	2010-11-01		2020-10-19	Antidepressants, Emotions and Personality	Due but not reported
NCT01949233	https://clinicaltrials.gov/show/NCT01949233	University of Oxford	Unknown status	False	True	2015-10-01		2020-10-19	The Oxford Marfan Trial	Inconsistent data
NCT01941849	https://clinicaltrials.gov/show/NCT01941849	University College London	Withdrawn	False	False	2015-12-01		2020-10-19	Phase I Trial of Vandetanib Combined With 131I-mIBG to Treat Patients With Advanced Phaeochromocytoma and Paraganglioma	No reporting requirement
NCT01946035	https://clinicaltrials.gov/show/NCT01946035	University of Dundee	Completed	False	True	2015-06-01		2020-10-19	Alpha-Blockers in Allergic Rhinitis (MAN 01)	Due but not reported
NCT00141622	https://clinicaltrials.gov/show/NCT00141622	St George's, University of London	Completed	False	True			2020-10-19	Sodium-Endothelial Function-CKD Study	Due but not reported
NCT00140517	https://clinicaltrials.gov/show/NCT00140517	London School of Hygiene and Tropical Medicine	Completed	False	True	2007-06-01		2020-10-19	Relationships Between the Use of Antimalarial Drugs in Pregnancy and Plasmodium Falciparum Resistance	Due but not reported
NCT00147030	https://clinicaltrials.gov/show/NCT00147030	Imperial College London	Completed	True	True	2006-11-01	2016-03-08	2020-10-19	TOBY (TOtal Body hYpothermia): a Study of Treatment for Perinatal Asphyxia	Due and reported late	3415
NCT00140010	https://clinicaltrials.gov/show/NCT00140010	University of Cambridge	Completed	False	True	2007-03-01		2020-10-19	Erythropoietin Therapy for Subarachnoid Hemorrhage	Due but not reported
NCT00144716	https://clinicaltrials.gov/show/NCT00144716	London School of Hygiene and Tropical Medicine	Completed	False	True			2020-10-19	Evaluation of Combined Use of ITN's and Insect Repellents Against Malaria	Due but not reported
NCT00146796	https://clinicaltrials.gov/show/NCT00146796	London School of Hygiene and Tropical Medicine	Completed	False	True			2020-10-19	A Randomised Trial of Rapid Diagnostic Tests in the Diagnosis of Malaria in Tanzania	Due but not reported
NCT00146692	https://clinicaltrials.gov/show/NCT00146692	London School of Hygiene and Tropical Medicine	Completed	False	True			2020-10-19	A Trial of Improved Financial Access to Healthcare in Ghana	Due but not reported
NCT00141609	https://clinicaltrials.gov/show/NCT00141609	St George's, University of London	Completed	False	True			2020-10-19	Haemodialysis Salt Reduction Study	Due but not reported
NCT00146783	https://clinicaltrials.gov/show/NCT00146783	London School of Hygiene and Tropical Medicine	Completed	False	True			2020-10-19	Navrongo Drug Options for IPT in Pregnancy Trial	Due but not reported
NCT00142207	https://clinicaltrials.gov/show/NCT00142207	London School of Hygiene and Tropical Medicine	Completed	False	True	2007-01-01		2020-10-19	Preventing Malaria During Pregnancy in Epidemic-prone Areas.	Due but not reported
NCT00147043	https://clinicaltrials.gov/show/NCT00147043	Imperial College London	Completed	True	True	2005-06-01	2019-02-25	2020-10-19	Adult Stem Cell Therapy in Liver Insufficiency	Due and reported late	5017
NCT00149149	https://clinicaltrials.gov/show/NCT00149149	Imperial College London	Recruiting	False	True			2020-10-19	Effect of Zinc Carnosine on Intestinal Permeability in Healthy Volunteers	Inconsistent data
NCT00146718	https://clinicaltrials.gov/show/NCT00146718	London School of Hygiene and Tropical Medicine	Completed	False	True			2020-10-19	Anti-Malarial Drug Resistance in Cameroon	Due but not reported
NCT00146952	https://clinicaltrials.gov/show/NCT00146952	Imperial College London	Unknown status	False	True			2020-10-19	Use of a Vibrotactile Sensory Prosthesis in Patients With Postural Imbalance and Spatial Disorientation	Inconsistent data
NCT00142246	https://clinicaltrials.gov/show/NCT00142246	London School of Hygiene and Tropical Medicine	Completed	False	True	2006-04-01		2020-10-19	Study of the Impact of Intermittent Preventive Treatment in Schools on Malaria, Anaemia and Education.	Due but not reported
NCT00146731	https://clinicaltrials.gov/show/NCT00146731	London School of Hygiene and Tropical Medicine	Completed	False	True	2007-09-01		2020-10-19	A Trial of Antimalarial Drugs Used in Pregnancy in Tanzania	Due but not reported
NCT00148096	https://clinicaltrials.gov/show/NCT00148096	University of Glasgow	Completed	False	True			2020-10-19	Mechanical Heat Recovery Ventilation on House Dust Mite Sensitive Asthma	Due but not reported
NCT00141596	https://clinicaltrials.gov/show/NCT00141596	St George's, University of London	Terminated	False	True			2020-10-19	Extracellular Fluid in Resistant Hypertension	Due but not reported
NCT00141583	https://clinicaltrials.gov/show/NCT00141583	St George's, University of London	Terminated	False	True			2020-10-19	The Renin-Angiotensin System in Essential Hypertension	Due but not reported
NCT02941081	https://clinicaltrials.gov/show/NCT02941081	London School of Hygiene and Tropical Medicine	Completed	False	True	2018-11-22		2020-10-19	A Novel Nano-iron Supplement to Safely Combat Iron Deficiency and Anaemia in Young Children: a Doubleblind Randomised Controlled Trial	Due but not reported
NCT02940873	https://clinicaltrials.gov/show/NCT02940873	King's College London	Active, not recruiting	False	False	2021-05-01		2020-10-19	Hypoglycaemia Awareness Restoration Programme	Ongoing
NCT02945566	https://clinicaltrials.gov/show/NCT02945566	University of Birmingham	Recruiting	False	False	2021-10-01		2020-10-19	Can the Rectum be Saved by Watchful Waiting or TransAnal Surgery Following (Chemo)Radiotherapy Versus Total Mesorectal Excision for Early REctal Cancer?	Ongoing
NCT02949492	https://clinicaltrials.gov/show/NCT02949492	King's College London	Terminated	False	True	2019-01-31		2020-10-19	Low-dose IL-2 for Treg Expansion and Tolerance (LITE)	Due but not reported
NCT02940249	https://clinicaltrials.gov/show/NCT02940249	King's College London	Completed	True	True	2017-11-01	2020-01-24	2020-10-19	Effects of an Apple Extract on Glycaemia: The GLU-Pomme Study	Due and reported late	814
NCT02941822	https://clinicaltrials.gov/show/NCT02941822	University College London	Completed	False	True	2018-04-01		2020-10-19	Ambroxol in Disease Modification in Parkinson Disease	Due but not reported
NCT02941276	https://clinicaltrials.gov/show/NCT02941276	University College London	Completed	False	True	2014-11-01		2020-10-19	A Trial Looking at Treating Dry Mouth After Radiotherapy for Head and Neck Cancer	Due but not reported
NCT02949739	https://clinicaltrials.gov/show/NCT02949739	Imperial College London	Active, not recruiting	False	True	2018-10-01		2020-10-19	Prevention of Type 2 Diabetes Amongst South Asians With Central Obesity and Prediabetes	Inconsistent data
NCT02152839	https://clinicaltrials.gov/show/NCT02152839	University of Nottingham	Completed	False	True	2014-07-01		2020-10-19	The Implementation of Novel 'Heavy' Water Techniques for Determining Modulation of Muscle Protein, DNA and Lipid Synthesis Due to Ageing	Due but not reported
NCT02159833	https://clinicaltrials.gov/show/NCT02159833	Imperial College London	Completed	False	True	2018-12-21		2020-10-19	Intranasal Diagnostics in Food Allergy: a Feasibility Study	Due but not reported
NCT02157246	https://clinicaltrials.gov/show/NCT02157246	University of Oxford	Completed	False	True	2016-11-01		2020-10-19	RHYTHM-I: Investigating Hypoxia in Rectal Tumours	Due but not reported
NCT02155062	https://clinicaltrials.gov/show/NCT02155062	King's College London	Completed	False	True	2014-09-01		2020-10-19	Biomarkers of Whole Grain Wheat and Rye Intake	Due but not reported
NCT02150694	https://clinicaltrials.gov/show/NCT02150694	University of Cambridge	Completed	False	True	2013-08-01		2020-10-19	Local Haemodynamic Effects of Apelin Agonists and Antagonists in Man in Vivo	Due but not reported
NCT02154789	https://clinicaltrials.gov/show/NCT02154789	University of Edinburgh	Unknown status	False	True	2016-05-01		2020-10-19	An Assessment of Intra-lesional 3% Polidocanol Solution in the Treatment of Digital Myxoid Cyst	Inconsistent data
NCT02155101	https://clinicaltrials.gov/show/NCT02155101	University of Liverpool	Completed	True	True	2016-06-01	2019-06-08	2020-10-19	Efficacy and Safety Study of Darunavir for the Treatment of HIV/AIDS	Due and reported late	1102
NCT03961464	https://clinicaltrials.gov/show/NCT03961464	University of Oxford	Completed	False	True	2018-12-05		2020-10-19	The Effect of D-cycloserine on Emotional Processing	Due but not reported
NCT03966859	https://clinicaltrials.gov/show/NCT03966859	University of Oxford	Recruiting	False	False	2021-02-01		2020-10-19	7-day Atorvastatin and Emotional Processing	Ongoing
NCT03962829	https://clinicaltrials.gov/show/NCT03962829	University of Birmingham	Recruiting	False	False	2019-12-31		2020-10-19	Effect of mCPP on Cognitive Control, Appetite, and Neural Responses	Inconsistent data
NCT03969134	https://clinicaltrials.gov/show/NCT03969134	University of York	Recruiting	False	False	2021-10-01		2020-10-19	A Study to Assess the Safety, Efficacy and Immunogenicity of Leishmania Vaccine ChAd63-KH in PKDL	Ongoing
NCT03968952	https://clinicaltrials.gov/show/NCT03968952	University of Oxford	Recruiting	False	False	2020-12-01		2020-10-19	SMARThealth Pregnancy: Feasibility & Acceptability of a Complex Intervention for High-risk Pregnant Women in Rural India.	Ongoing
NCT03963219	https://clinicaltrials.gov/show/NCT03963219	Imperial College London	Active, not recruiting	False	False	2021-06-30		2020-10-19	Clinical Assessment of a Novel Advanced Bolus Calculator for Type 1 Diabetes 5	Ongoing
NCT03969745	https://clinicaltrials.gov/show/NCT03969745	University of Nottingham	Completed	False	True	2019-05-30		2020-10-19	Effects of Two-weeks of Time Restricted Feeding on Basal and Postprandial Metabolism in Healthy Men	Due but not reported
NCT03962192	https://clinicaltrials.gov/show/NCT03962192	University of Birmingham	Enrolling by invitation	False	True	2019-06-01		2020-10-19	Attitudinal Measures Survey With HISLAC Physicians (SURVEY ONLY)	Inconsistent data
NCT03965247	https://clinicaltrials.gov/show/NCT03965247	University of Oxford	Completed	False	True	2012-09-04		2020-10-19	Lithium Effects on Reward Processing and Reappraisal in Healthy Volunteers	Due but not reported
NCT00523068	https://clinicaltrials.gov/show/NCT00523068	Imperial College London	Unknown status	False	True			2020-10-19	Pharmacological vs Surgical Treatment for Mixed Incontinence	Inconsistent data
NCT00522912	https://clinicaltrials.gov/show/NCT00522912	London School of Hygiene and Tropical Medicine	Completed	False	True	2010-05-01		2020-10-19	A Trial of Epilation Verses Surgery for Minor Trichiasis	Due but not reported
NCT00522860	https://clinicaltrials.gov/show/NCT00522860	London School of Hygiene and Tropical Medicine	Completed	False	True	2010-05-01		2020-10-19	A Trial of Non-absorbable Versus Absorbable Sutures for Trichiasis Surgery	Due but not reported
NCT00529620	https://clinicaltrials.gov/show/NCT00529620	London School of Hygiene and Tropical Medicine	Completed	False	True	2007-12-01		2020-10-19	Three Alternative Drug Regimens for Malaria Seasonal Preventive Treatment in Senegal	Due but not reported
NCT00984763	https://clinicaltrials.gov/show/NCT00984763	University of Oxford	Completed	False	True	2010-09-01		2020-10-19	A Study to Assess Safety, Immunogenicity and Parasite Growth Inhibition of an Asexual Blood Stage Vaccine for P. Falciparum Malaria	Due but not reported
NCT00982878	https://clinicaltrials.gov/show/NCT00982878	Imperial College London	Completed	True	True	2010-07-01	2019-09-23	2020-10-19	The Maraviroc Central Nervous System (CNS) Study	Due and reported late	3371
NCT00980109	https://clinicaltrials.gov/show/NCT00980109	University of Oxford	Completed	False	True	2010-09-01		2020-10-19	Long Term Influenza Prophylaxis With Inhaled Zanamivir or Oral Oseltamivir	Due but not reported
NCT00980850	https://clinicaltrials.gov/show/NCT00980850	University of Oxford	Completed	False	True	2009-12-01		2020-10-19	Swine Flu (Novel Influenza A H1N1) Vaccine Study	Due but not reported
NCT00989716	https://clinicaltrials.gov/show/NCT00989716	University of Nottingham	Unknown status	False	True	2013-10-01		2020-10-19	The Efficacy of Nitric Oxide in Stroke (ENOS) Trial	Inconsistent data
NCT00981773	https://clinicaltrials.gov/show/NCT00981773	Imperial College London	Terminated	False	True	2013-03-01		2020-10-19	The St. Marys and The Mater Switch Study	Due but not reported
NCT00988000	https://clinicaltrials.gov/show/NCT00988000	Imperial College London	Completed	True	True	2010-04-01	2019-03-21	2020-10-19	Initial Specialist Telephone Consultation With New Patients in Secondary Care	Due and reported late	3276
NCT00989742	https://clinicaltrials.gov/show/NCT00989742	University of Nottingham	Completed	False	True	2013-01-01		2020-10-19	Doxycycline In Lymphangioleiomyomatosis (LAM)	Due but not reported
NCT00982553	https://clinicaltrials.gov/show/NCT00982553	Imperial College London	Completed	True	True	2009-11-01	2011-02-28	2020-10-19	The Raltegravir and Ribavirin Pharmacokinetics (PK) Study	Due and reported late	484
NCT00983684	https://clinicaltrials.gov/show/NCT00983684	University College London	Completed	False	True	2012-06-01		2020-10-19	Comparison of Intra-operative Radiotherapy With Post-operative Radiotherapy for Women With Early Breast Cancer	Due but not reported
NCT00989898	https://clinicaltrials.gov/show/NCT00989898	University of Cambridge	Completed	False	True	2011-05-01		2020-10-19	Automated Overnight Closed-loop Glucose Control in Young People With Type 1 Diabetes	Due but not reported
NCT00980824	https://clinicaltrials.gov/show/NCT00980824	University of Glasgow	Unknown status	False	True	2010-09-01		2020-10-19	ENGAGE - Meeting Mental Health Needs of Complex Comorbid Patients	Inconsistent data
NCT02523131	https://clinicaltrials.gov/show/NCT02523131	University of Cambridge	Completed	False	True	2018-03-01		2020-10-19	Home Testing of Day and Night Closed Loop With Pump Suspend Feature	Due but not reported
NCT02520128	https://clinicaltrials.gov/show/NCT02520128	University College London	Active, not recruiting	False	False	2020-06-01		2020-10-19	A Study of IMRT in Primary Bone and Soft Tissue Sarcoma	Inconsistent data
NCT02526069	https://clinicaltrials.gov/show/NCT02526069	University of Edinburgh	Terminated	False	True	2016-04-01		2020-10-19	An ACT Based Application for Young People With Type 1 Diabetes	Due but not reported
NCT02529904	https://clinicaltrials.gov/show/NCT02529904	University of Oxford	Unknown status	False	True	2016-04-01		2020-10-19	ADITEC FLU 2 STUDY: Understanding the Genetics Basis for Immune Responses to Flu Vaccines in Children and Adults	Inconsistent data
NCT02520687	https://clinicaltrials.gov/show/NCT02520687	University of Manchester	Completed	False	True	2017-02-01		2020-10-19	Effects of Dietary Nitrate in Hypertensive Pregnant Women	Due but not reported
NCT02523170	https://clinicaltrials.gov/show/NCT02523170	University College London	Completed	False	True	2016-10-01		2020-10-19	A Phase II MULTICENTRE Trial of Needle Based Laser Confocal Endomicroscopy of Cystic and Solid Tumours of the Pancreas	Due but not reported
NCT02529189	https://clinicaltrials.gov/show/NCT02529189	Queen Mary University of London	Recruiting	False	True	2019-04-01		2020-10-19	Investigating the Effects of Dietary Nitrate on Vascular Function, Platelet Reactivity and Restenosis in Stable Angina	Inconsistent data
NCT02524093	https://clinicaltrials.gov/show/NCT02524093	University of Edinburgh	Completed	False	True	2017-07-01		2020-10-19	The Impact of Positive Mental Training in Multiple Sclerosis	Due but not reported
NCT02522845	https://clinicaltrials.gov/show/NCT02522845	Imperial College London	Completed	True	True	2019-05-01	2020-06-04	2020-10-19	Compression Therapy Following Endothermal Ablation	Due and reported late	400
NCT02246985	https://clinicaltrials.gov/show/NCT02246985	University of Aberdeen	Completed	False	True	2016-03-01		2020-10-19	Bioavailability of Carotenoids Added Into Processed Foods	Due but not reported
NCT02246543	https://clinicaltrials.gov/show/NCT02246543	University of Aberdeen	Completed	False	True	2015-10-01		2020-10-19	Whey Protein Study - Identification of Sustainable Satiety	Due but not reported
NCT02246296	https://clinicaltrials.gov/show/NCT02246296	University of Oxford	Completed	False	True	2015-12-01		2020-10-19	Reformulated F75 Milk to Treat Severe Acute Malnutrition	Due but not reported
NCT02249299	https://clinicaltrials.gov/show/NCT02249299	King's College London	Unknown status	False	True	2015-08-01		2020-10-19	Experimental Medicine in ADHD - Cannabinoids	Inconsistent data
NCT02242799	https://clinicaltrials.gov/show/NCT02242799	University of Liverpool	Completed	False	True	2016-09-01		2020-10-19	Dolutegravir Interactions With Artemisinin-based Combination Therapies	Due but not reported
NCT02241343	https://clinicaltrials.gov/show/NCT02241343	Imperial College London	Completed	False	True	2014-05-01		2020-10-19	Venous Occlusion and Limb Swelling	Due but not reported
NCT02240875	https://clinicaltrials.gov/show/NCT02240875	University of Oxford	Completed	False	True	2017-08-22		2020-10-19	A Study to Assess New Ebola Vaccines, cAd3-EBO Z and MVA-BN® Filo	Due but not reported
NCT02247245	https://clinicaltrials.gov/show/NCT02247245	University of Leeds	Completed	True	True	2015-09-01	2019-05-19	2020-10-19	The Influence of Heart Rate Limitation on Exercise Tolerance in Pacemaker Patients.	Due and reported late	1356
NCT02245022	https://clinicaltrials.gov/show/NCT02245022	University of Liverpool	Completed	False	True	2018-12-06		2020-10-19	Safety and Pharmacokinetics of Dolutegravir in Pregnant HIV Mothers and Their Neonates: A Pilot Study	Due but not reported
NCT02248064	https://clinicaltrials.gov/show/NCT02248064	Imperial College London	Completed	False	True	2015-11-01		2020-10-19	Auto-titrating Oxygen in Chronic Respiratory Failure	Due but not reported
NCT02082145	https://clinicaltrials.gov/show/NCT02082145	Imperial College London	Completed	True	True	2015-12-01	2019-09-19	2020-10-19	Electrical Stimulation in Diabetic Peripheral Neuropathy	Due and reported late	1388
NCT02086240	https://clinicaltrials.gov/show/NCT02086240	Imperial College London	Withdrawn	False	False	2018-01-01		2020-10-19	Reproducibility of the 11C-PBR28 PET Signal	No reporting requirement
NCT02088892	https://clinicaltrials.gov/show/NCT02088892	University of Oxford	Completed	False	True	2015-01-01		2020-10-19	A Clinical Challenge Study of BCG in Healthy Volunteers	Due but not reported
NCT02083887	https://clinicaltrials.gov/show/NCT02083887	University of Oxford	Completed	False	True	2015-11-01		2020-10-19	A Phase I Study to Assess the Safety and Immunogenicity of ChAd63 ME-TRAP - MVA ME-TRAP Heterologous Prime-boost Vaccination Co-administered With EPI Vaccines in Gambian Infants	Due but not reported
NCT02080377	https://clinicaltrials.gov/show/NCT02080377	University of Edinburgh	Completed	False	True	2015-10-01		2020-10-19	A Feasibility Study Looking at the Use of Glibenclamide and metfoRmin Versus stAndard Care in gEstational diabeteS	Due but not reported
NCT02087111	https://clinicaltrials.gov/show/NCT02087111	Queen Mary University of London	Unknown status	False	True	2015-06-01		2020-10-19	Telaprevir in Genotype 3 HCV	Inconsistent data
NCT02086331	https://clinicaltrials.gov/show/NCT02086331	Imperial College London	Completed	False	True	2015-12-01		2020-10-19	Evaluation of Musculoskeletal Microcirculation With Ultrasound	Due but not reported
NCT02081521	https://clinicaltrials.gov/show/NCT02081521	London School of Hygiene and Tropical Medicine	Completed	False	True	2014-11-01		2020-10-19	Evaluation of a Multiple Behaviour Programme for Diarrhoea Management	Due but not reported
NCT02080325	https://clinicaltrials.gov/show/NCT02080325	University of Aberdeen	Completed	False	True	2010-12-01		2020-10-19	Vegetarian High Protein Weight Loss Diets	Due but not reported
NCT02080559	https://clinicaltrials.gov/show/NCT02080559	University of Oxford	Completed	False	True	2016-06-01		2020-10-19	Investigating the Immune Response to 4CMenB in Infants	Due but not reported
NCT02085226	https://clinicaltrials.gov/show/NCT02085226	University of Dundee	Completed	False	True	2014-08-01		2020-10-19	Art as Creative Engagement for Stroke	Due but not reported
NCT02085213	https://clinicaltrials.gov/show/NCT02085213	University of Edinburgh	Completed	False	True	2017-07-26		2020-10-19	GOT-IT Trial: Glyceryl Trinitrate for Retained Placenta	Due but not reported
NCT02080286	https://clinicaltrials.gov/show/NCT02080286	University of Oxford	Unknown status	False	True	2018-05-01		2020-10-19	Transcranial Stimulation (tDCS) and Prism Adaptation in Spatial Neglect Rehabilitation	Inconsistent data
NCT02080351	https://clinicaltrials.gov/show/NCT02080351	University of Oxford	Completed	False	True	2015-01-01		2020-10-19	A Simple Cognitive Task to Reduce the Build-Up of Flashbacks After a Road Traffic Accident	Due but not reported
NCT02089152	https://clinicaltrials.gov/show/NCT02089152	University of Oxford	Completed	False	True	2018-12-31		2020-10-19	A Single-blind Stepped Wedge Cluster Randomized Controlled Behaviour Change Trial to Determine Effectiveness of Prevention Programme of Melioidosis in Diabetics in Ubon Ratchathani, Northeast Thailand	Due but not reported
NCT02081924	https://clinicaltrials.gov/show/NCT02081924	Imperial College London	Recruiting	False	False	2022-02-01		2020-10-19	Reproductive Hormones During Sustained Administration of Kisspeptin	Ongoing
NCT01963364	https://clinicaltrials.gov/show/NCT01963364	University of Nottingham	Completed	False	True	2013-12-01		2020-10-19	Pilot Study of the Effect of Fructans on Fermentation in the Colon & Transit	Due but not reported
NCT01961622	https://clinicaltrials.gov/show/NCT01961622	University of Cambridge	Completed	False	True	2015-05-01		2020-10-19	Closing the Loop in Adults With Sub-optimally Controlled Type 1 Diabetes Under Free Living Conditions	Due but not reported
NCT01960621	https://clinicaltrials.gov/show/NCT01960621	Imperial College London	Withdrawn	False	False	2017-08-01		2020-10-19	Effect of Cyclodextrin on Sensory Nerve Activity: A Novel Anti-tussive Therapy	No reporting requirement
NCT01967472	https://clinicaltrials.gov/show/NCT01967472	London School of Hygiene and Tropical Medicine	Completed	False	True	2013-12-01		2020-10-19	Adherence to Antimalarial Drugs in Sierra Leone	Due but not reported
NCT01966900	https://clinicaltrials.gov/show/NCT01966900	Imperial College London	Completed	True	True	2015-11-01	2019-08-06	2020-10-19	The Safety and Immunogenicity of a Potential HIV Vaccine	Due and reported late	1374
NCT01967420	https://clinicaltrials.gov/show/NCT01967420	University of Manchester	Completed	False	True	2015-07-01		2020-10-19	Cognitive Remediation for First Episode of Psychosis Patients	Due but not reported
NCT01962857	https://clinicaltrials.gov/show/NCT01962857	University of Glasgow	Suspended	False	True	2017-07-01		2020-10-19	Effect of 4 Weeks of Shuttle Run Training on Insulin Sensitivity in Sedentary Men	No reporting requirement
NCT01076868	https://clinicaltrials.gov/show/NCT01076868	University of Oxford	Completed	False	True	2014-09-02		2020-10-19	Incidence of Vivax Along the Thai Burma Border	Due but not reported
NCT01070355	https://clinicaltrials.gov/show/NCT01070355	University of Leeds	Completed	False	True	2011-10-01		2020-10-19	Eicosapentaenoic Acid (EPA) for Treatment of Colorectal Cancer Liver Metastases	Due but not reported
NCT01074775	https://clinicaltrials.gov/show/NCT01074775	St George's, University of London	Completed	False	True	2007-09-01		2020-10-19	Human Innate Immune Responses To Mycobacterial Aerodigestive Tract Infection	Due but not reported
NCT01074905	https://clinicaltrials.gov/show/NCT01074905	University of Oxford	Completed	False	True	2012-10-01		2020-10-19	Study on the Treatment of Vivax Malaria	Due but not reported
NCT01075776	https://clinicaltrials.gov/show/NCT01075776	Queen Mary University of London	Withdrawn	False	False	2022-01-01		2020-10-19	The Effects of C-type Natriuretic Peptide on Human Forearm Blood Vessels	No reporting requirement
NCT01070225	https://clinicaltrials.gov/show/NCT01070225	University of Dundee	Completed	False	True	2010-08-01		2020-10-19	Reversal of Acute β-Blocker Induced Bronchoconstriction	Due but not reported
NCT01074853	https://clinicaltrials.gov/show/NCT01074853	University of Dundee	Completed	False	True	2012-03-01		2020-10-19	Beta Blockers for the Treatment of Asthma	Due but not reported
NCT01074801	https://clinicaltrials.gov/show/NCT01074801	University of Cambridge	Completed	False	True	2010-10-01		2020-10-19	Closing the Loop for 36 Hours in Adolescents With Type 1 Diabetes	Due but not reported
NCT01908530	https://clinicaltrials.gov/show/NCT01908530	Imperial College London	Completed	True	True	2017-06-01	2019-06-24	2020-10-19	Clinical Assessment of a Novel Microprobe Array Continuous Glucose Monitor for Type 1 Diabetes	Due and reported late	753
NCT01908543	https://clinicaltrials.gov/show/NCT01908543	Imperial College London	Terminated	False	True	2015-07-01		2020-10-19	Iron Deficiency and Hereditary Haemorrhagic Telangiectasia	Due but not reported
NCT01902797	https://clinicaltrials.gov/show/NCT01902797	University of Oxford	Completed	False	True	2013-12-01		2020-10-19	Malaria Survey in the Tak Province Refugee Camps	Due but not reported
NCT01909167	https://clinicaltrials.gov/show/NCT01909167	Imperial College London	Not yet recruiting	False	False	2021-06-01		2020-10-19	Keeping Well:Online Cognitive Behavioral Therapy (CBT) for Pregnant Women With Depressive Symptoms	Ongoing
NCT01901523	https://clinicaltrials.gov/show/NCT01901523	Imperial College London	Unknown status	False	True	2015-08-01		2020-10-19	Coordinated Assessment of Notifications of Trials Containing Overt Published Errors	Inconsistent data
NCT01920009	https://clinicaltrials.gov/show/NCT01920009	University College London	Completed	False	True	2014-10-01		2020-10-19	Impact of Motivational Interviews Within Pharmacy Care Upon Adherence to Cardiovascular Medicines	Due but not reported
NCT01923090	https://clinicaltrials.gov/show/NCT01923090	University of Birmingham	Unknown status	False	True	2013-10-01		2020-10-19	Finasteride, Dutasteride and Insulin Action	Inconsistent data
NCT01922817	https://clinicaltrials.gov/show/NCT01922817	University of Dundee	Completed	False	True	2014-04-01		2020-10-19	DPP4inhibitors in Type 1 Diabetes	Due but not reported
NCT01924598	https://clinicaltrials.gov/show/NCT01924598	University of Oxford	Recruiting	False	False	2023-01-01		2020-10-19	Pilot Study of Deep Brain Stimulation for Severe Anorexia Nervosa	Ongoing
NCT01927926	https://clinicaltrials.gov/show/NCT01927926	University of Nottingham	Completed	False	True	2008-09-01		2020-10-19	The Effects of Consuming Whey Protein Polydextrose Snacks on Appetite and Energy Intake	Due but not reported
NCT01920685	https://clinicaltrials.gov/show/NCT01920685	King's College London	Completed	False	True	2016-10-01		2020-10-19	Computerised Interventions for Thinking and Anxiety in Delusions (CITADEL) Trial	Due but not reported
NCT01920048	https://clinicaltrials.gov/show/NCT01920048	King's College London	Active, not recruiting	False	False	2020-03-01		2020-10-19	Study of Efficacy and Safety of Percutaneous Coronary Intervention to Improve Survival in Heart Failure	Inconsistent data
NCT01926431	https://clinicaltrials.gov/show/NCT01926431	University of Birmingham	Completed	False	True	2011-05-01		2020-10-19	Effects of Intense Exercise on Neural Responses to Food.	Due but not reported
NCT01922284	https://clinicaltrials.gov/show/NCT01922284	Imperial College London	Completed	False	True	2014-01-01		2020-10-19	Investigating Immunisation Strategies of DNA, MVA and CN54rgp140 Adjuvanted With GLA-AF to Maximise Antibody Responses	Due but not reported
NCT03651895	https://clinicaltrials.gov/show/NCT03651895	Imperial College London	Not yet recruiting	False	False	2020-09-01		2020-10-19	Metformin to Reduce Airway Glucose in COPD Patients	Inconsistent data
NCT03653832	https://clinicaltrials.gov/show/NCT03653832	University of Edinburgh	Recruiting	False	False	2021-02-28		2020-10-19	Alpha 2 Agonists for Sedation to Produce Better Outcomes From Critical Illness (A2B Trial)	Ongoing
NCT03656653	https://clinicaltrials.gov/show/NCT03656653	King's College London	Unknown status	False	False	2020-01-30		2020-10-19	Imagery-based Coping for Cocaine Use Disorder	Inconsistent data
NCT03658174	https://clinicaltrials.gov/show/NCT03658174	University of Leicester	Recruiting	False	False	2020-08-31		2020-10-19	Upregulating the Nitric Oxide Pathway To Restore Autonomic Phenotype (UNTRAP).	Inconsistent data
NCT03658824	https://clinicaltrials.gov/show/NCT03658824	University of Exeter	Active, not recruiting	False	False	2020-11-01		2020-10-19	Behavioural Activation for Bipolar Depression: A Case Series	Ongoing
NCT03659877	https://clinicaltrials.gov/show/NCT03659877	University of Exeter	Completed	False	True	2018-10-23		2020-10-19	Identifying Physical Activity Intensity Through Accelerometry in Heart Failure	Due but not reported
NCT03658486	https://clinicaltrials.gov/show/NCT03658486	Queen's University, Belfast	Recruiting	False	False	2021-10-01		2020-10-19	Exercise for Advanced Prostate Cancer: a Multicomponent Feasibility Trial	Ongoing
NCT03656107	https://clinicaltrials.gov/show/NCT03656107	University of Leicester	Recruiting	False	False	2020-07-31		2020-10-19	The Cognition and Flow Study	Inconsistent data
NCT03659890	https://clinicaltrials.gov/show/NCT03659890	University of Exeter	Completed	False	False	2020-02-02		2020-10-19	Dietary Nucleotides and Ribose on Muscle Fuel Utilisation	Completed but not due
NCT03658876	https://clinicaltrials.gov/show/NCT03658876	Imperial College London	Completed	True	True	2016-12-31	2019-02-26	2020-10-19	Predictors of Response to Iron and Erythropoietin Stimulating Agents	Due and reported late	787
NCT03654833	https://clinicaltrials.gov/show/NCT03654833	University of Leicester	Recruiting	False	False	2021-07-30		2020-10-19	Mesothelioma Stratified Therapy (MiST) : A Multi-drug Phase II Trial in Malignant Mesothelioma	Ongoing
NCT03652870	https://clinicaltrials.gov/show/NCT03652870	University College London	Not yet recruiting	False	False	2022-02-01		2020-10-19	Antidepressants Trial in Parkinson's Disease	Ongoing
NCT03659864	https://clinicaltrials.gov/show/NCT03659864	University of Edinburgh	Unknown status	False	True	2018-12-31		2020-10-19	The Role of Eicosanoids in the Cardiovascular Actions of Inhaled Nanoparticles	Inconsistent data
NCT00447759	https://clinicaltrials.gov/show/NCT00447759	University of Dundee	Completed	False	True	2015-08-01		2020-10-19	The Standard Care Versus Celecoxib Outcome Trial	Due but not reported
NCT00440856	https://clinicaltrials.gov/show/NCT00440856	St George's, University of London	Completed	False	True	2008-04-01		2020-10-19	Presentation of Lumbar Disc and Reduction of Symptoms	Due but not reported
NCT00440687	https://clinicaltrials.gov/show/NCT00440687	Queen Mary University of London	Completed	False	True			2020-10-19	Withdrawal of Inhaled Corticosteroids in Patients With COPD in Primary Care	Due but not reported
NCT00442442	https://clinicaltrials.gov/show/NCT00442442	London School of Hygiene and Tropical Medicine	Unknown status	False	True			2020-10-19	Clinical Evaluation of Mosquito Coils to Control Malaria in China	Inconsistent data
NCT00440544	https://clinicaltrials.gov/show/NCT00440544	St George's, University of London	Terminated	False	True	2007-11-01		2020-10-19	A Phase I Trial of a LTK63 Adjuvated Tuberculosis Nasal Subunit Vaccine (Ag85B-ESAT6)	Due but not reported
NCT00446407	https://clinicaltrials.gov/show/NCT00446407	London School of Hygiene and Tropical Medicine	Completed	False	True	2010-02-01		2020-10-19	Evaluating the Benefits and Affordability of a Program to Improve the Care of Common Mental Disorders in Primary Care	Due but not reported
NCT02429180	https://clinicaltrials.gov/show/NCT02429180	University of Exeter	Completed	False	True	2016-01-27		2020-10-19	Rehabilitation Training After Stroke	Due but not reported
NCT02427542	https://clinicaltrials.gov/show/NCT02427542	King's College London	Completed	False	True	2016-03-01		2020-10-19	Feasibility Trial of CBT for Depersonalisation in Psychosis	Due but not reported
NCT02427633	https://clinicaltrials.gov/show/NCT02427633	University of Oxford	Completed	False	False	2020-03-21		2020-10-19	Study of Body Positions in Unconsciousness	Completed but not due
NCT02423603	https://clinicaltrials.gov/show/NCT02423603	Queen Mary University of London	Active, not recruiting	False	False	2020-06-01		2020-10-19	PAKT: AZD5363 in Combination With Paclitaxel in Triple-Negative Advanced or Metastatic Breast Cancer	Inconsistent data
NCT02428881	https://clinicaltrials.gov/show/NCT02428881	University College London	Completed	False	True	2012-07-01		2020-10-19	Botulinum Toxin A Injections in Patients With Fowler's Syndrome	Due but not reported
NCT02425254	https://clinicaltrials.gov/show/NCT02425254	University of Nottingham	Unknown status	False	True	2017-06-01		2020-10-19	Preemptive Paracetamol for Postoperative Pain	Inconsistent data
NCT02425241	https://clinicaltrials.gov/show/NCT02425241	University College London	Completed	False	True	2016-02-01		2020-10-19	Depletion of Serum Amyloid P Component to Enhance the Immune Response to DNA Vaccination	Due but not reported
NCT02424812	https://clinicaltrials.gov/show/NCT02424812	London School of Hygiene and Tropical Medicine	Completed	False	True	2016-11-10		2020-10-19	Evaluation Of The Unilever Lifebuoy School-Based Handwashing Campaign (School Of 5) In Rural Bihar, India	Due but not reported
NCT02426112	https://clinicaltrials.gov/show/NCT02426112	London School of Hygiene and Tropical Medicine	Completed	False	True	2018-09-01		2020-10-19	Bronchopulmonary Function in Response to Azithromycin Treatment for Chronic Lung Disease in HIV-infected Children	Due but not reported
NCT02429310	https://clinicaltrials.gov/show/NCT02429310	Imperial College London	Completed	True	True	2016-10-01	2019-07-29	2020-10-19	Adjuvant Benefit of NMES to Supervised Exercise in Patients With IC	Due and reported late	1031
NCT02426567	https://clinicaltrials.gov/show/NCT02426567	University of Glasgow	Completed	False	True	2015-07-01		2020-10-19	The Impact of "Crohn's Disease-TReatment-with-EATing" Diet and Exclusive Enteral Nutrition on Healthy Gut Bacteria	Due but not reported
NCT02426515	https://clinicaltrials.gov/show/NCT02426515	University of Birmingham	Completed	False	True	2017-01-01		2020-10-19	Cryotherapy to Improve Outcomes in Lower Third Molar Surgery	Due but not reported
NCT02426788	https://clinicaltrials.gov/show/NCT02426788	King's College London	Completed	False	True	2019-01-01		2020-10-19	CBT Plus SMC Compared to SMC for Persistent Physical Symptoms in Secondary Care (PRINCE)	Due but not reported
NCT02429427	https://clinicaltrials.gov/show/NCT02429427	Imperial College London	Completed	True	True	2019-03-01	2020-05-26	2020-10-19	European Celecoxib Trial in Primary Breast Cancer	Due and reported late	452
NCT02423590	https://clinicaltrials.gov/show/NCT02423590	Queen Mary University of London	Unknown status	False	True	2018-05-01		2020-10-19	Study of Gemcitabine/Carboplatin First-line Chemotherapy +/- Apatorsen in Advanced Squamous Cell Lung Cancers	Inconsistent data
NCT02420431	https://clinicaltrials.gov/show/NCT02420431	University of Manchester	Active, not recruiting	False	True	2019-02-01		2020-10-19	Treating Depression and Anxiety in the Cardiac Rehabilitation Pathway	Inconsistent data
NCT00599235	https://clinicaltrials.gov/show/NCT00599235	University of Edinburgh	Completed	False	True	2008-05-01		2020-10-19	Sildenafil and Exercise Capacity in Hypertension	Due but not reported
NCT00595777	https://clinicaltrials.gov/show/NCT00595777	University of Edinburgh	Completed	False	True	2012-08-01		2020-10-19	Edinburgh Pain Assessment Tool (EPAT©) Study	Due but not reported
NCT00597337	https://clinicaltrials.gov/show/NCT00597337	University of Warwick	Completed	False	True	2008-05-01		2020-10-19	Effectiveness of the FearNot!v.2.0 Software in Reducing Bullying Victimisation Among Primary School Children	Due but not reported
NCT01044407	https://clinicaltrials.gov/show/NCT01044407	Imperial College London	Unknown status	False	True	2010-02-01		2020-10-19	Developing a New, Dynamic, Therapeutic Pacemaker Algorithm for Stabilising Periodic Breathing in Chronic Heart Failure.	Inconsistent data
NCT01046721	https://clinicaltrials.gov/show/NCT01046721	University of Nottingham	Completed	False	True	2012-12-01		2020-10-19	Study Looking at Cardiovascular Effects of Exenatide, Its Blood Pressure Lowering Effect and Its Mechanisms	Due but not reported
NCT01049256	https://clinicaltrials.gov/show/NCT01049256	Imperial College London	Unknown status	False	True	2010-04-01		2020-10-19	The Cyclocapnic Method for Measurement of Chemosensitivity	Inconsistent data
NCT01049542	https://clinicaltrials.gov/show/NCT01049542	University of Edinburgh	Completed	False	True	2010-07-01		2020-10-19	Effects of Urocortins on Forearm Arterial Blood Flow in Healthy Volunteers	Due but not reported
NCT01042054	https://clinicaltrials.gov/show/NCT01042054	University of Edinburgh	Completed	False	True	2010-07-01		2020-10-19	Comparison of Analgesic Methods, and Their Effects on Patient Recovery, Following Liver Surgery	Due but not reported
NCT01044719	https://clinicaltrials.gov/show/NCT01044719	Imperial College London	Unknown status	False	True	2010-10-01		2020-10-19	Duration of Antibiotics in Infective Exacerbations of Cystic Fibrosis	Inconsistent data
NCT01049646	https://clinicaltrials.gov/show/NCT01049646	University of Edinburgh	Completed	False	True	2010-04-01		2020-10-19	Interaction of Apelin and Angiotensin in the Systemic Circulation	Due but not reported
NCT01047124	https://clinicaltrials.gov/show/NCT01047124	University of Nottingham	Unknown status	False	True	2016-09-01		2020-10-19	Trial of the Clinical and Cost Effectiveness of a Specialist Expert Mood Disorder Team for Refractory Unipolar Depressive Disorder	Inconsistent data
NCT01045005	https://clinicaltrials.gov/show/NCT01045005	Queen's University, Belfast	Withdrawn	False	False	2010-07-01		2020-10-19	Doppler Ultrasound Investigation of Microcirculations	No reporting requirement
NCT01041924	https://clinicaltrials.gov/show/NCT01041924	Imperial College London	Unknown status	False	True	2010-10-01		2020-10-19	Dynamic Carbon Dioxide (CO2) Administration for Sleep Apnoea	Inconsistent data
NCT01046032	https://clinicaltrials.gov/show/NCT01046032	University of Oxford	Completed	False	True	2009-05-01		2020-10-19	Metformin Treatment Before in Vitro Fertilization (IVF) in Women With Ultrasound Evidence of Polycystic Ovaries	Due but not reported
NCT01043770	https://clinicaltrials.gov/show/NCT01043770	University of Leicester	Completed	False	True	2011-08-01		2020-10-19	The Reversal Intervention for Metabolic Syndrome Study	Due but not reported
NCT01047423	https://clinicaltrials.gov/show/NCT01047423	Queen's University, Belfast	Withdrawn	False	False	2011-08-01		2020-10-19	Targeting Microvascular Dysfunction in Young Hypertensive Patients	No reporting requirement
NCT01159782	https://clinicaltrials.gov/show/NCT01159782	Imperial College London	Unknown status	False	True	2012-04-01		2020-10-19	Mechanisms of Rhinovirus Induced Asthma Exacerbations	Inconsistent data
NCT01151319	https://clinicaltrials.gov/show/NCT01151319	University of Oxford	Completed	False	True	2014-04-01		2020-10-19	Safety and Immunogenicity Study of Three Candidate HIV-1 Vaccines, Administered in Combination to Healthy HIV-1 Uninfected Adults	Due but not reported
NCT01151306	https://clinicaltrials.gov/show/NCT01151306	University of Nottingham	Completed	False	True	2013-04-01		2020-10-19	The Effect of Statins in Patients With Chronic Obstructive Pulmonary Disease (COPD)	Due but not reported
NCT01150084	https://clinicaltrials.gov/show/NCT01150084	University of Birmingham	Unknown status	False	True	2010-12-01		2020-10-19	"Step by Step": A Feasibility Study of the Promotion of Lunchtime Walking to Increase Physical Activity and Improve Mental Well-being in Sedentary Employees	Inconsistent data
NCT01150149	https://clinicaltrials.gov/show/NCT01150149	University of Nottingham	Withdrawn	False	False	2010-04-01		2020-10-19	Evaluating Modes of Influenza Transmission Between Humans	No reporting requirement
NCT02596633	https://clinicaltrials.gov/show/NCT02596633	University of Nottingham	Unknown status	False	True	2016-03-01		2020-10-19	A RCT of Telephone-supported ACT in MS	Inconsistent data
NCT02599376	https://clinicaltrials.gov/show/NCT02599376	University of Aberdeen	Completed	False	True	2016-08-01		2020-10-19	Comparative Study of Haemodynamic Changes After Spinal Anaesthesia in Non-obese and Pregnant Women	Due but not reported
NCT02590822	https://clinicaltrials.gov/show/NCT02590822	University of Leicester	Active, not recruiting	False	True	2018-08-31		2020-10-19	Diabetes Interventional Assessment of Slimming or Training to Lessen Inconspicuous Cardiovascular Dysfunction	Inconsistent data
NCT02591693	https://clinicaltrials.gov/show/NCT02591693	University of Oxford	Terminated	False	True	2016-04-01		2020-10-19	Individualised Informal Caregiver Training for Palliative Care at Home	Due but not reported
NCT02596672	https://clinicaltrials.gov/show/NCT02596672	Queen's University, Belfast	Completed	False	True	2016-09-01		2020-10-19	Promoting Walking in Older Adults Living in Independent Living Communities in Northern Ireland: A Feasibility Study.	Due but not reported
NCT02593877	https://clinicaltrials.gov/show/NCT02593877	Queen Mary University of London	Completed	False	True	2018-07-03		2020-10-19	Implementing Treatment Algorithms for the Correction of Trauma Induced Coagulopathy	Due but not reported
NCT02594527	https://clinicaltrials.gov/show/NCT02594527	University of Southampton	Completed	False	True	2017-10-01		2020-10-19	Southampton Mobility Volunteer Programme	Due but not reported
NCT02599415	https://clinicaltrials.gov/show/NCT02599415	University of Aberdeen	Completed	False	True	2014-12-01		2020-10-19	Anti-psoriatic Effect of TL01 Light Therapy	Due but not reported
NCT02592252	https://clinicaltrials.gov/show/NCT02592252	London School of Hygiene and Tropical Medicine	Unknown status	False	True	2019-07-01		2020-10-19	Impact of Microfinance and Participatory Gender Training for Women in Reducing Intimate Partner Violence	Inconsistent data
NCT02594423	https://clinicaltrials.gov/show/NCT02594423	University of Nottingham	Unknown status	False	True	2017-08-01		2020-10-19	Strategies for Management of Corneal Neovascularisation	Inconsistent data
NCT02595099	https://clinicaltrials.gov/show/NCT02595099	University of Nottingham	Completed	False	True	2016-09-06		2020-10-19	Mindfulness for Osteoarthritis-related Knee Pain	Due but not reported
NCT01552330	https://clinicaltrials.gov/show/NCT01552330	University of Oxford	Completed	False	True	2012-10-01		2020-10-19	Pharmacokinetic Study of Primaquine and Pyronaridine-Artesunate in Healthy Subjects	Due but not reported
NCT01550107	https://clinicaltrials.gov/show/NCT01550107	University of Dundee	Completed	False	True	2017-08-01		2020-10-19	Allopurinol in Functional Impairment (ALFIE) Trial: 'Improving Muscle Strength'	Due but not reported
NCT01552317	https://clinicaltrials.gov/show/NCT01552317	University of Oxford	Completed	False	True	2014-11-01		2020-10-19	OxCKD1 -Empowering Healthy Lifestyle Choices in Chronic Kidney Disease	Due but not reported
NCT01556841	https://clinicaltrials.gov/show/NCT01556841	University College London	Completed	False	True	2019-04-19		2020-10-19	The Activity of TroVax® Versus Placebo in Relapsed Asymptomatic Ovarian Cancer	Due but not reported
NCT01557673	https://clinicaltrials.gov/show/NCT01557673	University of Nottingham	Completed	False	True	2012-12-01		2020-10-19	Effects of Bolus and Continuous Nasogastric Feeding on Small Bowel Water Content and Blood Flow	Due but not reported
NCT01554150	https://clinicaltrials.gov/show/NCT01554150	University of Manchester	Completed	False	True	2013-06-01		2020-10-19	Randomised Controlled Trial of Method of Levels Cognitive Therapy	Due but not reported
NCT01554852	https://clinicaltrials.gov/show/NCT01554852	University of Leeds	Active, not recruiting	False	False	2021-12-01		2020-10-19	Use of Thalidomide, Lenalidomide, Carfilzomib, Bortezomib and Vorinostat in the Initial Treatment of Newly Diagnosed Multiple Myeloma Patients	Ongoing
NCT01194648	https://clinicaltrials.gov/show/NCT01194648	University College London	Recruiting	False	False	2028-12-01		2020-10-19	Focal Therapy for Prostate Cancer Using HIFU	Ongoing
NCT01195480	https://clinicaltrials.gov/show/NCT01195480	University College London	Terminated	False	True	2015-11-01		2020-10-19	CD19-CAR Immunotherapy for Childhood Acute Lymphoblastic Leukemia (ALL)	Due but not reported
NCT01191892	https://clinicaltrials.gov/show/NCT01191892	Cardiff University	Completed	False	True	2015-12-01		2020-10-19	Carboplatin and Gemcitabine Hydrochloride With or Without Vandetanib as First-Line Therapy in Treating Patients With Locally Advanced or Metastatic Urinary Tract Cancer	Due but not reported
NCT01197469	https://clinicaltrials.gov/show/NCT01197469	University of Dundee	Completed	False	True	2012-09-01		2020-10-19	Do Phosphodiesterase 5A Inhibitors Improve Exercise Capacity in Patients With Chronic Obstructive Pulmonary Disease (COPD) and Pulmonary Hypertension?	Due but not reported
NCT01196741	https://clinicaltrials.gov/show/NCT01196741	University College London	Completed	True	True	2012-11-01	2014-09-18	2020-10-19	Saracatinib and Paclitaxel in Platinum-resistant Ovarian Cancer	Due and reported late	686
NCT01194180	https://clinicaltrials.gov/show/NCT01194180	University of Oxford	Completed	False	True	2012-01-01		2020-10-19	A BCG Challenge Model Study to Assess Anti-mycobacterial Immunity Induced by BCG and a Candidate TB Vaccine, MVA85A	Due but not reported
NCT01593969	https://clinicaltrials.gov/show/NCT01593969	University of Oxford	Completed	False	True	2013-08-01		2020-10-19	A Trial of n-3 PUFA-Enriched Ready to Use Therapeutic Food for Childhood Severe Malnutrition	Due but not reported
NCT01599728	https://clinicaltrials.gov/show/NCT01599728	University of Edinburgh	Completed	False	True	2012-07-01		2020-10-19	Effect of Urocortins in Patients With Heart Failure	Due but not reported
NCT01598792	https://clinicaltrials.gov/show/NCT01598792	University of Liverpool	Terminated	False	True	2014-11-01		2020-10-19	Safety Study of Recombinant Listeria Monocytogenes(Lm)Based Vaccine Virus Vaccine to Treat Oropharyngeal Cancer	Due but not reported
NCT01597024	https://clinicaltrials.gov/show/NCT01597024	University of Aberdeen	Completed	False	True	2015-08-01		2020-10-19	Full4Health: Understanding Food-gut-brain Axis Across the Lifecourse	Due but not reported
NCT01597960	https://clinicaltrials.gov/show/NCT01597960	Imperial College London	Completed	False	True	2013-04-01		2020-10-19	Yoga And Cardiovascular Health Trial	Due but not reported
NCT01591057	https://clinicaltrials.gov/show/NCT01591057	Queen's University, Belfast	Completed	False	True	2012-11-01		2020-10-19	Effect of Fruit and Vegetable Intake on Markers of Fruit and Vegetable Consumption	Due but not reported
NCT01597219	https://clinicaltrials.gov/show/NCT01597219	University College London	Active, not recruiting	False	False	2019-10-01		2020-10-19	Trial of Haploidentical Stem Cell Transplantation for Haematological Cancers	Inconsistent data
NCT01592981	https://clinicaltrials.gov/show/NCT01592981	University College London	Active, not recruiting	False	True	2017-03-01		2020-10-19	Randomised Trial in Waldenstrom's Macroglobulinaemia	Inconsistent data
NCT01590160	https://clinicaltrials.gov/show/NCT01590160	University College London	Completed	False	False	2019-11-05		2020-10-19	Ganetespib With Platinum, in Patients With Malignant Pleural Mesothelioma	Completed but not due
NCT01590212	https://clinicaltrials.gov/show/NCT01590212	University of Glasgow	Completed	True	True	2013-06-01	2013-07-31	2020-10-19	Mellow Bumps RCT - Antenatal Intervention for Vulnerable Women	Due and reported in time	60
NCT01593514	https://clinicaltrials.gov/show/NCT01593514	University of Oxford	Completed	False	True	2013-04-01		2020-10-19	Understanding the Immune Response to Two Different Meningitis Vaccines	Due but not reported
NCT01590108	https://clinicaltrials.gov/show/NCT01590108	Imperial College London	Completed	False	True	2014-09-01		2020-10-19	The Study of Apelin-APJ System on Pulmonary Hypertension Patients and Healthy Subjects	Due but not reported
NCT01590134	https://clinicaltrials.gov/show/NCT01590134	Imperial College London	Unknown status	False	True	2012-12-01		2020-10-19	The Efficacy and Safety of Iron Supplementation	Inconsistent data
NCT02882165	https://clinicaltrials.gov/show/NCT02882165	University of Southampton	Completed	False	True	2016-10-01		2020-10-19	Clinical And Social Characteristics and Demographics in COPD	Due but not reported
NCT02880982	https://clinicaltrials.gov/show/NCT02880982	Queen Mary University of London	Active, not recruiting	False	False	2022-03-01		2020-10-19	Trial of Vitamin D Supplementation in Cape Town Primary Schoolchildren	Ongoing
NCT02885961	https://clinicaltrials.gov/show/NCT02885961	University College London	Unknown status	False	True	2017-08-01		2020-10-19	The Coagulation Cascade in Idiopathic Pulmonary Fibrosis	Inconsistent data
NCT02880449	https://clinicaltrials.gov/show/NCT02880449	Queen's University, Belfast	Completed	False	True	2017-04-01		2020-10-19	Promoting Physical Activity Among Older Women Living in Socio-economically Disadvantaged Areas	Due but not reported
NCT02884401	https://clinicaltrials.gov/show/NCT02884401	Queen Mary University of London	Recruiting	False	False	2021-06-01		2020-10-19	Peri-implant Bone Changes in Post-menopausal Osteoporotic Women	Ongoing
NCT02881528	https://clinicaltrials.gov/show/NCT02881528	University of Exeter	Withdrawn	False	False	2017-06-30		2020-10-19	Autoimmune Diabetes Accelerator Prevention Trial	No reporting requirement
NCT02880930	https://clinicaltrials.gov/show/NCT02880930	Queen Mary University of London	Completed	False	True	2019-01-01		2020-10-19	Optimizing Vitamin D Status in Children With Wheeze / Asthma (OPTIVIT)	Due but not reported
NCT02889107	https://clinicaltrials.gov/show/NCT02889107	University College London	Completed	False	True	2015-12-01		2020-10-19	Auditory Rehabilitation in Stroke Patients With Auditory Processing Disorders	Due but not reported
NCT03251235	https://clinicaltrials.gov/show/NCT03251235	University of Oxford	Completed	False	True	2013-09-04		2020-10-19	Neural Effects of Cognitive-behaviour Therapy in Panic Disorder	Due but not reported
NCT03252158	https://clinicaltrials.gov/show/NCT03252158	University of Cambridge	Completed	False	True	2018-03-28		2020-10-19	Altering the Availability of Healthier vs. Less Healthy Items in Vending Machines	Due but not reported
NCT03255876	https://clinicaltrials.gov/show/NCT03255876	University of Leeds	Unknown status	False	True	2018-08-20		2020-10-19	Effects of Enriched Fruit Juice on Blood Glucose Levels After a Meal in Healthy Subjects	Inconsistent data
NCT03253354	https://clinicaltrials.gov/show/NCT03253354	University of Manchester	Recruiting	False	False	2020-04-30		2020-10-19	Neurostimulation for Dysphagia in Parkinson's Disease	Inconsistent data
NCT03252249	https://clinicaltrials.gov/show/NCT03252249	University of Edinburgh	Recruiting	False	False	2022-08-01		2020-10-19	Duration of Dual Anti-Platelet Therapy (DUAL-ACS2)	Ongoing
NCT03254537	https://clinicaltrials.gov/show/NCT03254537	Newcastle University	Unknown status	False	True	2017-08-01		2020-10-19	Effect of Mediterranean Diets Based on Organic and Conventional Foods	Inconsistent data
NCT03257709	https://clinicaltrials.gov/show/NCT03257709	University of Oxford	Unknown status	False	True	2017-12-01		2020-10-19	The Arthroscopic Labral Excision or Repair Trial (ALERT)	Inconsistent data
NCT03504605	https://clinicaltrials.gov/show/NCT03504605	University of Sheffield	Completed	False	True	2019-01-23		2020-10-19	Impact of Parental Perfectionistic Cognitions Self-compassion Intervention Effects on Shame in Child Health Context	Due but not reported
NCT03501394	https://clinicaltrials.gov/show/NCT03501394	University of Aberdeen	Unknown status	False	True	2019-06-01		2020-10-19	What Factors Affect Breast Cancer Neoadjuvant Chemotherapy Efficacy?	Inconsistent data
NCT03508908	https://clinicaltrials.gov/show/NCT03508908	University of Oxford	Recruiting	False	False	2020-12-31		2020-10-19	Tambua Mapema Plus - to Discover HIV Infection Early and Prevent Onward Transmission	Ongoing
NCT03507920	https://clinicaltrials.gov/show/NCT03507920	King's College London	Completed	False	True	2018-07-02		2020-10-19	The Effects of Spinal Mobilizations on Neck Pain and Sympathetic Nervous System Activity in People With Neck Pain	Due but not reported
NCT03501316	https://clinicaltrials.gov/show/NCT03501316	University of Glasgow	Completed	False	True	2019-08-01		2020-10-19	The Immune Response After Periodontal Treatment	Due but not reported
NCT00116766	https://clinicaltrials.gov/show/NCT00116766	London School of Hygiene and Tropical Medicine	Completed	False	True			2020-10-19	Field Evaluation of Plant-based Mosquito Control	Due but not reported
NCT00118794	https://clinicaltrials.gov/show/NCT00118794	London School of Hygiene and Tropical Medicine	Completed	False	True			2020-10-19	Lapdap and Coartemether for Uncomplicated Malaria	Due but not reported
NCT00119132	https://clinicaltrials.gov/show/NCT00119132	London School of Hygiene and Tropical Medicine	Completed	False	True	2006-12-01		2020-10-19	Effectiveness of Intermittent Preventive Treatment for Malaria in Children	Due but not reported
NCT00119145	https://clinicaltrials.gov/show/NCT00119145	London School of Hygiene and Tropical Medicine	Completed	False	True			2020-10-19	Kintampo Trial of Combination Therapy for Malaria	Due but not reported
NCT00115921	https://clinicaltrials.gov/show/NCT00115921	London School of Hygiene and Tropical Medicine	Completed	False	True			2020-10-19	Evaluation of Home-Based Management of Fever in Urban Ugandan Children	Due but not reported
NCT00119496	https://clinicaltrials.gov/show/NCT00119496	University of Glasgow	Completed	False	True			2020-10-19	Rosiglitazone Versus Theophylline in Asthmatic Smokers	Due but not reported
NCT00112255	https://clinicaltrials.gov/show/NCT00112255	University of Bristol	Completed	False	True			2020-10-19	Partner Notification for Chlamydia in Primary Care	Due but not reported
NCT00115388	https://clinicaltrials.gov/show/NCT00115388	St George's, University of London	Completed	False	True	2008-12-01		2020-10-19	Community-Based Trial of Screening for Chlamydia Trachomatis to Prevent Pelvic Inflammatory Disease	Due but not reported
NCT00118807	https://clinicaltrials.gov/show/NCT00118807	London School of Hygiene and Tropical Medicine	Completed	False	True			2020-10-19	Trial of the Effectiveness of AQ/AS, SP/AQ and SP/CQ for Uncomplicated Malaria in Gambian Children	Due but not reported
NCT00112931	https://clinicaltrials.gov/show/NCT00112931	University College London	Active, not recruiting	False	True	2014-03-01		2020-10-19	Rituximab in Treating Patients With Newly Diagnosed Stage II, Stage III, or Stage IV Follicular Non-Hodgkin's Lymphoma	Inconsistent data
NCT00118027	https://clinicaltrials.gov/show/NCT00118027	London School of Hygiene and Tropical Medicine	Completed	False	True			2020-10-19	A New Approach to Deliver Malaria Preventions to Pregnant Women at a Community Level in Uganda	Due but not reported
NCT01707199	https://clinicaltrials.gov/show/NCT01707199	University of Oxford	Completed	False	True	2014-01-01		2020-10-19	SPK Study in Afghanistan	Due but not reported
NCT01701544	https://clinicaltrials.gov/show/NCT01701544	University College London	Completed	False	True	2015-12-01		2020-10-19	Nucleus Basalis Deep Brain Stimulation for Thinking & Memory Problems in Parkinson's.	Due but not reported
NCT01706653	https://clinicaltrials.gov/show/NCT01706653	King's College London	Completed	False	True	2013-03-01		2020-10-19	The Effects of a Polyphenol-enriched Fruit Drink on Metabolic Health	Due but not reported
NCT03457870	https://clinicaltrials.gov/show/NCT03457870	King's College London	Recruiting	False	False	2020-05-31		2020-10-19	Intermittent Energy Restriction and Chewing on Neural Stem Cell Ageing and Adult Hippocampal Neurogenesis Associated Cognition	Inconsistent data
NCT03458793	https://clinicaltrials.gov/show/NCT03458793	University of Birmingham	Completed	False	True	2018-12-28		2020-10-19	Physical Activity Intervention for Loneliness	Due but not reported
NCT03451591	https://clinicaltrials.gov/show/NCT03451591	University of Edinburgh	Recruiting	False	False	2020-11-01		2020-10-19	LACunar Intervention (LACI-2) Trial-2	Ongoing
NCT03455140	https://clinicaltrials.gov/show/NCT03455140	University of Birmingham	Recruiting	False	False	2021-04-01		2020-10-19	A Study Evaluating the Safety and Activity of Pegylated Recombinant Human Arginase (BCT-100)	Ongoing
NCT03450239	https://clinicaltrials.gov/show/NCT03450239	University of Oxford	Completed	False	True	2018-02-07		2020-10-19	Functional Magnetic Resonance Imaging (fMRI) Investigation Into Compulsivity in Anorexia	Due but not reported
NCT03450291	https://clinicaltrials.gov/show/NCT03450291	University of Oxford	Completed	False	True	2018-06-01		2020-10-19	Eating Concerns and Compulsivity	Due but not reported
NCT03452475	https://clinicaltrials.gov/show/NCT03452475	University of Oxford	Recruiting	False	False	2020-02-19		2020-10-19	Comparison of Arterolane-piperaquine Versus Arterolane-piperaquine+Mefloquine Versus Artemether-lumefantrine in Kenyan Children	Inconsistent data
NCT03022214	https://clinicaltrials.gov/show/NCT03022214	University of Aberdeen	Completed	False	True	2018-02-28		2020-10-19	ADAPT: Efficacy of a Dietary Supplement During and After Exercise	Due but not reported
NCT03028766	https://clinicaltrials.gov/show/NCT03028766	University of Birmingham	Active, not recruiting	False	False	2019-10-31		2020-10-19	WEE1 Inhibitor With Cisplatin and Radiotherapy: A Trial in Head and Neck Cancer	Inconsistent data
NCT03028220	https://clinicaltrials.gov/show/NCT03028220	Imperial College London	Completed	True	True	2017-02-01	2018-08-10	2020-10-19	Impact on Hypoglycaemia Awareness of Real Time CGM and Intermittent Continuous Glucose Data	Due and reported late	555
NCT03027193	https://clinicaltrials.gov/show/NCT03027193	University of Oxford	Completed	False	False	2020-01-16		2020-10-19	A Study to Determine the Safety and Immunogenicity of a Candidate MAP Vaccines ChAdOx2 HAV and MVA in Healthy Adult Volunteers	Completed but not due
NCT03021434	https://clinicaltrials.gov/show/NCT03021434	London School of Hygiene and Tropical Medicine	Completed	False	True	2017-05-25		2020-10-19	Trial of Low-cost Microbiological Water Test Kits	Due but not reported
NCT04478370	https://clinicaltrials.gov/show/NCT04478370	University of Oxford	Not yet recruiting	False	False	2023-12-01		2020-10-19	Characterizing Humoral Immune Response to Mosquito Bites	Ongoing
NCT04473053	https://clinicaltrials.gov/show/NCT04473053	University of Edinburgh	Recruiting	False	False	2021-07-03		2020-10-19	Rapid Experimental Medicine for COVID-19	Ongoing
NCT04475692	https://clinicaltrials.gov/show/NCT04475692	Imperial College London	Not yet recruiting	False	False	2022-05-02		2020-10-19	Self-directed Adapted Gaming Exercises for Stroke Survivors	Ongoing
NCT01226212	https://clinicaltrials.gov/show/NCT01226212	University of Dundee	Completed	False	True	2012-12-01		2020-10-19	Can Synbiotic Use Effect Gut Bacteria and the Immune Response in Older People	Due but not reported
NCT01229930	https://clinicaltrials.gov/show/NCT01229930	University of Glasgow	Completed	False	True	2012-12-01		2020-10-19	Carboplatin and Paclitaxel With or Without Cediranib Maleate in Treating Patients With Metastatic or Recurrent Cervical Cancer That Cannot Be Removed by Surgery	Due but not reported
NCT01221467	https://clinicaltrials.gov/show/NCT01221467	University of Cambridge	Completed	False	True	2013-03-01		2020-10-19	Closing the Loop in Youth With Type 1 Diabetes in the Home Setting	Due but not reported
NCT01910259	https://clinicaltrials.gov/show/NCT01910259	University College London	Completed	False	True	2018-06-14		2020-10-19	MS-SMART: Multiple Sclerosis-Secondary Progressive Multi-Arm Randomisation Trial	Due but not reported
NCT01911910	https://clinicaltrials.gov/show/NCT01911910	Queen Mary University of London	Completed	True	True	2015-05-01	2019-11-30	2020-10-19	Heart Attack Prevention Programme for You (HAPPY) London	Due and reported late	1674
NCT01916954	https://clinicaltrials.gov/show/NCT01916954	University of Oxford	Completed	False	True	2014-03-01		2020-10-19	Comparison of Two Regimens of Artemether-lumefantrine for the Treatment of Malaria in Pregnancy	Due but not reported
NCT01916434	https://clinicaltrials.gov/show/NCT01916434	University of Aberdeen	Completed	False	True	2016-03-01		2020-10-19	Farmed Fish Human Intervention Study	Due but not reported
NCT01916382	https://clinicaltrials.gov/show/NCT01916382	University of Liverpool	Unknown status	False	True	2016-02-01		2020-10-19	Suitability of Nitisinone in Alkaptonuria 2	Inconsistent data
NCT01912144	https://clinicaltrials.gov/show/NCT01912144	University of Leeds	Completed	False	True	2013-11-01		2020-10-19	Absorption of Phenolic Acids From Coffee in Humans	Due but not reported
NCT01916694	https://clinicaltrials.gov/show/NCT01916694	University of Oxford	Completed	False	True	2016-02-01		2020-10-19	Trial of Remote Evaluation and Treatment of Gestational Diabetes Mellitus	Due but not reported
NCT01635361	https://clinicaltrials.gov/show/NCT01635361	University of Nottingham	Completed	False	True	2014-04-01		2020-10-19	Understanding and Appraising the New Medicine Service in England	Due but not reported
NCT01635647	https://clinicaltrials.gov/show/NCT01635647	University of Oxford	Completed	False	True	2014-08-01		2020-10-19	A Phase 1/2b Study of an Investigational Malaria Vaccination Strategy in 5-17 Month Old Infants and Children in Burkina Faso	Due but not reported
NCT01639378	https://clinicaltrials.gov/show/NCT01639378	Imperial College London	Unknown status	False	True	2017-04-01		2020-10-19	Renal Artery Denervation in Chronic Heart Failure Study	Inconsistent data
NCT01634451	https://clinicaltrials.gov/show/NCT01634451	University of Edinburgh	Completed	False	True	2014-12-01		2020-10-19	Development and Evaluation of Strategies to Improve Sedation Quality in InTensive Care	Due but not reported
NCT01634048	https://clinicaltrials.gov/show/NCT01634048	Imperial College London	Completed	False	True	2015-05-01		2020-10-19	The Effect of Protein-enriched Diet on Body Composition and Appetite	Due but not reported
NCT01633736	https://clinicaltrials.gov/show/NCT01633736	University of Nottingham	Unknown status	False	True	2013-03-01		2020-10-19	Targeted Hip Strength Training in Children With Cerebral Palsy (CP)	Inconsistent data
NCT03980652	https://clinicaltrials.gov/show/NCT03980652	University of Birmingham	Not yet recruiting	False	False	2021-06-01		2020-10-19	Cheetah - Sterile Glove and Clean Instrument Change at the Time of Wound Closure to Reduce Surgical Site Infection	Ongoing
NCT03981250	https://clinicaltrials.gov/show/NCT03981250	University of Glasgow	Suspended	False	False	2021-10-28		2020-10-19	Effect of One Minute of Resistance Exercise Per Day on Muscular Strength (The ONE Study)	No reporting requirement
NCT03981146	https://clinicaltrials.gov/show/NCT03981146	University of Birmingham	Recruiting	False	False	2023-02-28		2020-10-19	A Phase II Trial Assessing Nivolumab in Class II Expressing Microsatellite Stable Colorectal Cancer	Ongoing
NCT03986411	https://clinicaltrials.gov/show/NCT03986411	University of Nottingham	Recruiting	False	False	2020-09-30		2020-10-19	Physiotherapy to Treat Urinary Incontinence in Athletes	Ongoing
NCT03987659	https://clinicaltrials.gov/show/NCT03987659	University of Birmingham	Not yet recruiting	False	False	2021-09-01		2020-10-19	Therapeutic Irrigation Procedures to Treat Apical Periodontitis	Ongoing
NCT03984344	https://clinicaltrials.gov/show/NCT03984344	King's College London	Recruiting	False	False	2021-05-01		2020-10-19	Theta Burst Stimulation in Anorexia Nervosa	Ongoing
NCT02315716	https://clinicaltrials.gov/show/NCT02315716	University College London	Active, not recruiting	False	False	2019-11-01		2020-10-19	Carfilzomib/Cyclophosphamide/Dexamethasone With Maintenance Carfilzomib in Multiple Myeloma	Inconsistent data
NCT02319265	https://clinicaltrials.gov/show/NCT02319265	University of Aberdeen	Withdrawn	False	False	2019-06-01		2020-10-19	Dose Assessment of Melatonin in Sepsis Trial	No reporting requirement
NCT02310997	https://clinicaltrials.gov/show/NCT02310997	University College London	Terminated	False	True	2015-05-01		2020-10-19	Myloablative Cord Blood Transplant in Haematological Malignancies (MAC UCBT)	Due but not reported
NCT02314481	https://clinicaltrials.gov/show/NCT02314481	University College London	Recruiting	False	False	2024-11-01		2020-10-19	Deciphering Antitumour Response and Resistance With INtratumour Heterogeneity	Ongoing
NCT02315001	https://clinicaltrials.gov/show/NCT02315001	King's College London	Completed	False	True	2015-03-01		2020-10-19	Liraglutide to Improve corONary Haemodynamics During Exercise streSS	Due but not reported
NCT02314975	https://clinicaltrials.gov/show/NCT02314975	King's College London	Completed	False	True	2014-11-01		2020-10-19	Intermittent Vibrational Force and Orthodontic Tooth Movement	Due but not reported
NCT02319278	https://clinicaltrials.gov/show/NCT02319278	University of Edinburgh	Completed	False	True	2016-11-01		2020-10-19	DEtection of Cellular Inflammation With FERumoxytol in the HEART	Due but not reported
NCT00546221	https://clinicaltrials.gov/show/NCT00546221	University of Nottingham	Completed	False	True	2009-05-01		2020-10-19	Promoting Wellbeing for Women With Depression: A Pragmatic Randomised Controlled Trial (RCT) of an Exercise Programme	Due but not reported
NCT00540137	https://clinicaltrials.gov/show/NCT00540137	Imperial College London	Completed	False	True	2012-12-01		2020-10-19	The CogNaive Study: Assessing Changes in Neurocognitive Function in Treatment Naïve HIV-1 Positive Subjects	Due but not reported
NCT00548379	https://clinicaltrials.gov/show/NCT00548379	London School of Hygiene and Tropical Medicine	Unknown status	False	True	2009-06-01		2020-10-19	Kabul Vitamin D Supplementation Trial	Inconsistent data
NCT00548444	https://clinicaltrials.gov/show/NCT00548444	University of Oxford	Completed	False	True	2010-01-01		2020-10-19	T-Cell Turnover Following Vaccination With MVA85A	Due but not reported
NCT00845598	https://clinicaltrials.gov/show/NCT00845598	University of Dundee	Withdrawn	False	False	2011-08-01		2020-10-19	Azelastine Fluticasone Combination vs. Fluticasone	No reporting requirement
NCT00845169	https://clinicaltrials.gov/show/NCT00845169	University of Edinburgh	Completed	False	True	2013-06-01		2020-10-19	The Role of Nitric Oxide Synthase Isoforms in the Cardiovascular Effects of Air Pollution	Due but not reported
NCT00845767	https://clinicaltrials.gov/show/NCT00845767	University of Edinburgh	Completed	False	True	2009-07-01		2020-10-19	The Cardiovascular Effects of Air Pollution: the Role of Nitric Oxide	Due but not reported
NCT00843570	https://clinicaltrials.gov/show/NCT00843570	University of Oxford	Completed	False	True	2013-05-01		2020-10-19	Natural Versus HRT Cycles in Frozen Embryo Replacement Treatment	Due but not reported
NCT03241498	https://clinicaltrials.gov/show/NCT03241498	Queen's University, Belfast	Completed	False	True	2018-03-31		2020-10-19	General Practitioner (GP) Practice Based Pharmacist Input to Medicines Optimisation	Due but not reported
NCT03246828	https://clinicaltrials.gov/show/NCT03246828	University of Oxford	Unknown status	False	True	2018-08-01		2020-10-19	Glucagon in MODY (Maturity Onset Diabetes of the Young)	Inconsistent data
NCT03242876	https://clinicaltrials.gov/show/NCT03242876	University of Leeds	Completed	False	True	2017-09-01		2020-10-19	The Effects of Citric and Malic Acid Found in Pomegranate Juice on Glycaemic Response to White Bread.	Due but not reported
NCT03249181	https://clinicaltrials.gov/show/NCT03249181	University of Liverpool	Active, not recruiting	False	False	2020-09-01		2020-10-19	Dolutegravir in Pregnant HIV Mothers and Their Neonates	Inconsistent data
NCT03241576	https://clinicaltrials.gov/show/NCT03241576	University of Liverpool	Completed	False	True	2017-04-01		2020-10-19	Provision of Small vs. Large Portion Sizes and Later Food Intake	Due but not reported
NCT03249207	https://clinicaltrials.gov/show/NCT03249207	University of Manchester	Recruiting	False	False	2022-10-01		2020-10-19	SC IL-1Ra in SAH - Phase III Trial (SCIL)	Ongoing
NCT03248895	https://clinicaltrials.gov/show/NCT03248895	Queen's University, Belfast	Completed	False	True	2016-09-01		2020-10-19	Evaluation of a Mobile Direct Observation Therapy (DOT) Approach in Children and Young People With Asthma	Due but not reported
NCT03248518	https://clinicaltrials.gov/show/NCT03248518	University of Aberdeen	Active, not recruiting	False	False	2020-10-01		2020-10-19	Lessening the Impact of Fatigue in Inflammatory Rheumatic Diseases	Ongoing
NCT02463136	https://clinicaltrials.gov/show/NCT02463136	University of Oxford	Unknown status	False	True	2017-10-01		2020-10-19	Fmri-based Neurofeedback With Anxious Adolescents Study	Inconsistent data
NCT02469337	https://clinicaltrials.gov/show/NCT02469337	University of Nottingham	Unknown status	False	True	2017-06-01		2020-10-19	Role of Preoperative Carbohydrates Drinks, Dichloroacetate and Exercise on Postoperative Muscle Insulin Resistance	Inconsistent data
NCT02461888	https://clinicaltrials.gov/show/NCT02461888	University of Leeds	Active, not recruiting	False	False	2020-12-01		2020-10-19	Phase II Randomised Trial of Cyclophosphamide and Dexamethasone in Combination With Ixazomib in Relapsed or Refractory Multiple Myeloma.	Ongoing
NCT02467829	https://clinicaltrials.gov/show/NCT02467829	University of Birmingham	Unknown status	False	True	2016-04-01		2020-10-19	Effects of Altering Handle Height of Posterior Walkers	Inconsistent data
NCT02461186	https://clinicaltrials.gov/show/NCT02461186	University of Oxford	Withdrawn	False	False	2017-06-01		2020-10-19	Arterolane-PQP Versus DHA-PQP in Uncomplicated Falciparum Malaria in Eastern Myanmar	No reporting requirement
NCT02464644	https://clinicaltrials.gov/show/NCT02464644	Imperial College London	Completed	False	True	2015-05-01		2020-10-19	Frequency of Common Medical Conditions in People With and Without HHT	Due but not reported
NCT02467153	https://clinicaltrials.gov/show/NCT02467153	University of Birmingham	Unknown status	False	True	2019-07-01		2020-10-19	Vitamin D and Resistance Exercise Training; Effects on Musculoskeletal Health in Frail Older Men and Women	Inconsistent data
NCT02467205	https://clinicaltrials.gov/show/NCT02467205	University of Glasgow	Completed	False	True	2016-03-01		2020-10-19	Walk for Rheumatoid Arthritis (WARA Study)	Due but not reported
NCT04121195	https://clinicaltrials.gov/show/NCT04121195	University of Liverpool	Not yet recruiting	False	False	2022-05-20		2020-10-19	Dose Escalation Study to Determine the Pharmacokinetics of Atazanavir Administered With RIfampicin to HIV Positive Adults on sEcond-line ART Regimen With Suppressed HIV-1 Viral Load	Ongoing
NCT04123951	https://clinicaltrials.gov/show/NCT04123951	University of Leicester	Recruiting	False	False	2022-09-30		2020-10-19	Home-based Exercise in Renal Transplant Recipients	Ongoing
NCT04124744	https://clinicaltrials.gov/show/NCT04124744	King's College London	Not yet recruiting	False	False	2022-01-30		2020-10-19	A Pilot Randomised Controlled Trial of a Health Champion Intervention	Ongoing
NCT04129788	https://clinicaltrials.gov/show/NCT04129788	University of Nottingham	Not yet recruiting	False	False	2021-12-31		2020-10-19	MRI Assessment of Mode of Action of Bisacodyl, Multiple Doses	Ongoing
NCT04129970	https://clinicaltrials.gov/show/NCT04129970	King's College London	Not yet recruiting	False	False	2021-05-01		2020-10-19	Theta Burst Stimulation in Binge Eating Disorder: A Case Series	Ongoing
NCT04121208	https://clinicaltrials.gov/show/NCT04121208	University of Oxford	Not yet recruiting	False	False	2020-11-01		2020-10-19	MIcroglial Colony Stimulating Factor-1 Receptor (CSF1R) in Alzheimer's Disease	Ongoing
NCT04120922	https://clinicaltrials.gov/show/NCT04120922	University College London	Recruiting	False	False	2021-05-01		2020-10-19	Assessing Bone Calcium Content in Children With Kidney Disease Treated With Two Different Medicines	Ongoing
NCT00427830	https://clinicaltrials.gov/show/NCT00427830	University of Oxford	Completed	False	True			2020-10-19	A Phase I Study of the Safety and Immunogenicity of a Recombinant MVA Vaccine Encoding a Secreted Antigen From M. Tuberculosis, Antigen 85A, Delivered Intradermally by a Needle Injection in Healthy Volunteers Who Have Previously Received BCG	Due but not reported
NCT00429897	https://clinicaltrials.gov/show/NCT00429897	University of Cambridge	Unknown status	False	True			2020-10-19	Double Blind Crossover Comparison of Diuretics in the Young	Inconsistent data
NCT00423839	https://clinicaltrials.gov/show/NCT00423839	University of Oxford	Completed	False	True			2020-10-19	A Phase I Study of the Safety and Immunogenicity of MVA85A in Healthy Gambian Volunteers	Due but not reported
NCT00423566	https://clinicaltrials.gov/show/NCT00423566	University of Oxford	Completed	False	True			2020-10-19	A Phase I Study of the Safety and Immunogenicity of a Recombinant MVA Vaccine Encoding a Secreted Antigen From M. Tuberculosis, Antigen 85A, Delivered Intradermally by a Needle Injection in Healthy Volunteers.	Due but not reported
NCT00427453	https://clinicaltrials.gov/show/NCT00427453	University of Oxford	Completed	False	True			2020-10-19	A Phase I Study of the Safety and Immunogenicity of a Recombinant MVA Vaccine Encoding a Secreted Antigen From M. Tuberculosis, Antigen 85A, Delivered Intradermally by a Needle Injection in Healthy Volunteers Who Have Received BCG Immunisation 1 Month Previously	Due but not reported
NCT00423280	https://clinicaltrials.gov/show/NCT00423280	University of Oxford	Unknown status	False	True	2009-02-01		2020-10-19	Effect of 6R-BH4 Treatment in Coronary Artery Disease (OXBIO Study)	Inconsistent data
NCT00421629	https://clinicaltrials.gov/show/NCT00421629	London School of Hygiene and Tropical Medicine	Completed	False	True			2020-10-19	Experimental Study to Assess Interventions Aimed at Improving the Equity Impact of Community-Based Health Insurance	Due but not reported
NCT02647684	https://clinicaltrials.gov/show/NCT02647684	University of Manchester	Completed	False	True	2016-08-01		2020-10-19	Triple P for Parents of Children With a Diagnosis of Cancer	Due but not reported
NCT02642562	https://clinicaltrials.gov/show/NCT02642562	University of Glasgow	Recruiting	False	False	2021-02-01		2020-10-19	Intravenous Iron Treatment in Patients With Heart Failure and Iron Deficiency: IRONMAN	Ongoing
NCT02649231	https://clinicaltrials.gov/show/NCT02649231	University College London	Active, not recruiting	False	False	2020-02-01		2020-10-19	Ketamine for Reduction of Alcoholic Relapse	Inconsistent data
NCT00637962	https://clinicaltrials.gov/show/NCT00637962	St George's, University of London	Terminated	False	True	2008-10-01		2020-10-19	Reactogenicity and Immunogenicity of Vaginal CNgp140	Due but not reported
NCT00630383	https://clinicaltrials.gov/show/NCT00630383	University of Nottingham	Withdrawn	False	False	2008-05-01		2020-10-19	Immunoregulation by Controlled Parasite Exposure in Multiple Sclerosis.	No reporting requirement
NCT00632034	https://clinicaltrials.gov/show/NCT00632034	Imperial College London	Withdrawn	False	False	2012-07-01		2020-10-19	Stem Cells and Tibial Fractures	No reporting requirement
NCT00638092	https://clinicaltrials.gov/show/NCT00638092	University of Oxford	Completed	False	True	2015-04-01		2020-10-19	A Randomised Controlled Trial of Iodide Supplementation in Preterm Infants Follow-up at 2 Years	Due but not reported
NCT03736018	https://clinicaltrials.gov/show/NCT03736018	Queen Mary University of London	Recruiting	False	False	2021-06-08		2020-10-19	Randomised Controlled Trial to Assess Whether Computed Tomography Cardiac Angiography Can Improve Invasive Coronary Angiography in Bypass Surgery Patients	Ongoing
NCT03730532	https://clinicaltrials.gov/show/NCT03730532	University of Sheffield	Recruiting	False	False	2020-07-01		2020-10-19	Guided Self-help for Anxiety - a Patient Preference Trial	Inconsistent data
NCT03730519	https://clinicaltrials.gov/show/NCT03730519	Queen Mary University of London	Not yet recruiting	False	False	2022-01-01		2020-10-19	UK Registry for Baroreflex Activation Therapy	Ongoing
NCT03738982	https://clinicaltrials.gov/show/NCT03738982	Imperial College London	Completed	False	False	2019-11-14		2020-10-19	Patient Empowerment Through Predictive Personalised Decision Support	Completed but not due
NCT03735056	https://clinicaltrials.gov/show/NCT03735056	University of Nottingham	Recruiting	False	False	2019-09-30		2020-10-19	The PrEliMS Feasibility Trial	Inconsistent data
NCT03739853	https://clinicaltrials.gov/show/NCT03739853	University of Oxford	Recruiting	False	False	2022-02-01		2020-10-19	Severe Psoriatic Arthritis - Early intervEntion to Control Disease: the SPEED Trial	Ongoing
NCT03735537	https://clinicaltrials.gov/show/NCT03735537	University of Edinburgh	Recruiting	False	False	2022-12-31		2020-10-19	Treatment of Osteogenesis Imperfecta With Parathyroid Hormone and Zoledronic Acid	Ongoing
NCT03737617	https://clinicaltrials.gov/show/NCT03737617	University of Edinburgh	Suspended	False	False	2024-08-01		2020-10-19	Immunoglobulin Replacement Therapy for Immunoglobulin G Subclass 2 Deficient Patients With Bronchiectasis	No reporting requirement
NCT03732989	https://clinicaltrials.gov/show/NCT03732989	University College London	Recruiting	False	False	2019-12-01		2020-10-19	Testing Self-regulation Effects of a 'Smart Toy'	Inconsistent data
NCT03730727	https://clinicaltrials.gov/show/NCT03730727	University of Birmingham	Completed	False	True	2018-11-09		2020-10-19	Exercise-meal Timing and Postprandial Glucose Control	Due but not reported
NCT03731273	https://clinicaltrials.gov/show/NCT03731273	University of Liverpool	Completed	False	True	2017-07-25		2020-10-19	Compensation for Smaller Portion Sizes and Portion Size Normality	Due but not reported
NCT03732573	https://clinicaltrials.gov/show/NCT03732573	University of Sheffield	Not yet recruiting	False	True	2019-05-01		2020-10-19	Can Brief Text Messages Promote Cycling?	Inconsistent data
NCT03735147	https://clinicaltrials.gov/show/NCT03735147	Imperial College London	Completed	False	True	2019-04-01		2020-10-19	Assessment of Viral Shedding Week Following Administration of Live Attenuated Influenza Vaccine in Children	Due but not reported
NCT03446963	https://clinicaltrials.gov/show/NCT03446963	University of Nottingham	Completed	False	True	2019-03-18		2020-10-19	Social Connectedness Group Intervention in Depression	Due but not reported
NCT03447600	https://clinicaltrials.gov/show/NCT03447600	University of Leeds	Completed	False	True	2018-12-12		2020-10-19	Diet-Induced Variability in Appetite (DIVA)	Due but not reported
NCT03446027	https://clinicaltrials.gov/show/NCT03446027	Imperial College London	Active, not recruiting	False	False	2021-03-31		2020-10-19	Does Neuromuscular Electrical Stimulation Improve the Absolute Walking Distance in Patients With Intermittent Claudication Compared to Best Available Treatment?	Ongoing
NCT03446924	https://clinicaltrials.gov/show/NCT03446924	University of Birmingham	Completed	False	True	2017-03-01		2020-10-19	Determining the Muscle Anabolic Properties of Phosphatidic Acid.	Due but not reported
NCT02509988	https://clinicaltrials.gov/show/NCT02509988	University of Southampton	Active, not recruiting	False	True	2018-10-01		2020-10-19	Nutritional Intervention Preconception and During Pregnancy to Maintain Healthy Glucose Metabolism and Offspring Health	Inconsistent data
NCT02508961	https://clinicaltrials.gov/show/NCT02508961	University of Glasgow	Completed	False	True	2016-12-01		2020-10-19	WEB-Based Physiotherapy for People With Multiple Sclerosis	Due but not reported
NCT02505438	https://clinicaltrials.gov/show/NCT02505438	University of Nottingham	Unknown status	False	True	2015-12-01		2020-10-19	Application of Deuterated Water (D2O) to Define the Etiology of Musculoskeletal Decline in Ageing and the Efficacy of Nutritional Supplementation	Inconsistent data
NCT00393536	https://clinicaltrials.gov/show/NCT00393536	Newcastle University	Completed	False	True			2020-10-19	Study of Whether Educational Visits to Primary Care Professionals Improves the Quality of Care They Provide.	Due but not reported
NCT00395720	https://clinicaltrials.gov/show/NCT00395720	University of Oxford	Completed	False	True	2010-07-01		2020-10-19	The Safety and Immunogenicity of a TB Vaccine; MVA85A, in Healthy Volunteers Who Are Infected With HIV	Due but not reported
NCT00398892	https://clinicaltrials.gov/show/NCT00398892	University of Edinburgh	Unknown status	False	True	2011-01-01		2020-10-19	The Effects of Lipoic Acid on Glycaemic Control in Type 2 Diabetes	Inconsistent data
NCT00395200	https://clinicaltrials.gov/show/NCT00395200	University of Cambridge	Completed	False	True	2010-12-01		2020-10-19	Mesenchymal Stem Cells in Multiple Sclerosis (MSCIMS)	Due but not reported
NCT00390949	https://clinicaltrials.gov/show/NCT00390949	Imperial College London	Completed	True	True	2003-02-01	2019-05-11	2020-10-19	Scientific Evaluation of Peer Education and STD Treatment to Reduce the Spread of HIV in Zimbabwe	Due and reported late	5943
NCT00397137	https://clinicaltrials.gov/show/NCT00397137	University of Dundee	Completed	False	True	2003-10-01		2020-10-19	Stapled Anopexy Versus Closed Haemorrhoidectomy for Haemorrhoids	Due but not reported
NCT03995186	https://clinicaltrials.gov/show/NCT03995186	University of Oxford	Recruiting	False	False	2021-03-30		2020-10-19	Effects of Behavioural Activation on Emotional Cognition and Mood	Ongoing
NCT03991780	https://clinicaltrials.gov/show/NCT03991780	Imperial College London	Recruiting	False	False	2021-02-01		2020-10-19	Fostamatinib in the Treatment of Chronic Active Antibody Mediated Rejection	Ongoing
NCT03997487	https://clinicaltrials.gov/show/NCT03997487	London School of Hygiene and Tropical Medicine	Active, not recruiting	False	True	2019-07-12		2020-10-19	Smartphone App for Taking Images of Conjunctivae	Inconsistent data
NCT03998124	https://clinicaltrials.gov/show/NCT03998124	University College London	Completed	False	True	2015-07-01		2020-10-19	Peer Intervention for Social Skills (Brain Injury)	Due but not reported
NCT03992534	https://clinicaltrials.gov/show/NCT03992534	Imperial College London	Recruiting	False	False	2021-10-01		2020-10-19	The FLIP-1 Study: Vaginal Lactobacillus Supplementation in Women at High Risk of Preterm Birth	Ongoing
NCT03999359	https://clinicaltrials.gov/show/NCT03999359	University of Manchester	Recruiting	False	False	2021-10-14		2020-10-19	A Self-Help Metacognitive Therapy for Cardiac Rehabilitation Patients (PATHWAY WS3)	Ongoing
NCT03993418	https://clinicaltrials.gov/show/NCT03993418	University of Manchester	Completed	False	False	2019-12-10		2020-10-19	Physiological Effects of Stevia Consumption in Humans	Completed but not due
NCT03994276	https://clinicaltrials.gov/show/NCT03994276	King's College London	Completed	False	False	2020-02-10		2020-10-19	The Postprandial Effects of Chick-Pea Consumption on Glucose, Insulin, and Gut Hormone Responses (PEA-POD).	Completed but not due
NCT03995602	https://clinicaltrials.gov/show/NCT03995602	King's College London	Completed	False	False	2020-01-22		2020-10-19	The Effects of Dragon Fruit Consumption on Vascular Function.	Completed but not due
NCT03999970	https://clinicaltrials.gov/show/NCT03999970	University of York	Completed	False	False	2019-12-23		2020-10-19	A Clinical Study to Develop an Uninfected Sand Fly Biting Protocol	Completed but not due
NCT03994783	https://clinicaltrials.gov/show/NCT03994783	Imperial College London	Recruiting	False	False	2027-07-01		2020-10-19	Transplant Antibody-Mediated Rejection: Guiding Effective Treatments	Ongoing
NCT03996772	https://clinicaltrials.gov/show/NCT03996772	Imperial College London	Active, not recruiting	False	False	2022-07-31		2020-10-19	PREvention of STroke in Intracerebral haemorrhaGE Survivors With Atrial Fibrillation	Ongoing
NCT01778231	https://clinicaltrials.gov/show/NCT01778231	Queen's University, Belfast	Completed	False	True	2013-05-01		2020-10-19	Investigation of the Genetic and Environmental Determinants of MP Including Response to Supplementation	Due but not reported
NCT01773590	https://clinicaltrials.gov/show/NCT01773590	Imperial College London	Completed	False	True	2015-08-01		2020-10-19	Mechanisms of Interplay Between Allergy and Viruses in Asthma	Due but not reported
NCT01774565	https://clinicaltrials.gov/show/NCT01774565	University of Cambridge	Completed	False	True	2018-09-21		2020-10-19	Closed-loop Insulin Delivery in the General Ward	Due but not reported
NCT01773616	https://clinicaltrials.gov/show/NCT01773616	Imperial College London	Terminated	False	True	2017-12-01		2020-10-19	Trial of Rituximab and Mycophenolate Mofetil Without Oral Steroids for Lupus Nephritis	Due but not reported
NCT01771068	https://clinicaltrials.gov/show/NCT01771068	University of Manchester	Completed	False	True	2012-12-01		2020-10-19	Trial of a Parenting Discussion Group in Panama, Central America	Due but not reported
NCT01770886	https://clinicaltrials.gov/show/NCT01770886	University of Edinburgh	Completed	False	True	2013-07-01		2020-10-19	A Phase I Study of Oral UE2343 in Healthy Subjects	Due but not reported
NCT01776853	https://clinicaltrials.gov/show/NCT01776853	University of Nottingham	Completed	False	True	2015-02-01		2020-10-19	Fructose and Fructans in Irritabla Bowel Syndrome	Due but not reported
NCT01770678	https://clinicaltrials.gov/show/NCT01770678	University of Birmingham	Completed	False	True	2012-04-01		2020-10-19	A Trial Comparing Two Methods of CIMT in the Hemiplegic Child	Due but not reported
NCT01777022	https://clinicaltrials.gov/show/NCT01777022	University of Edinburgh	Completed	False	True	2016-12-31		2020-10-19	Promoting Awareness Fetal Movements to Reduce Fetal Mortality Stillbirth, a Stepped Wedge Cluster Randomised Trial.	Due but not reported
NCT01778348	https://clinicaltrials.gov/show/NCT01778348	University of Cambridge	Completed	False	True	2015-03-01		2020-10-19	Closing the Loop in Children and Adolescents With Type 1 Diabetes in the Home Setting	Due but not reported
NCT02336074	https://clinicaltrials.gov/show/NCT02336074	Imperial College London	Active, not recruiting	True	True	2017-11-01	2019-06-24	2020-10-19	Research In Viral Eradication of HIV Reservoirs	Inconsistent data
NCT02333175	https://clinicaltrials.gov/show/NCT02333175	University College London	Unknown status	False	True	2019-03-31		2020-10-19	Care for Late Stage Parkinsonism	Inconsistent data
NCT02336841	https://clinicaltrials.gov/show/NCT02336841	King's College London	Unknown status	False	True	2016-12-01		2020-10-19	Self-Help And Recovery Guide in Eating Disorders	Inconsistent data
NCT02339909	https://clinicaltrials.gov/show/NCT02339909	Imperial College London	Completed	True	True	2015-12-01	2017-03-23	2020-10-19	Incentives in Diabetic Eye Assessment by Screening	Due and reported late	478
NCT02337114	https://clinicaltrials.gov/show/NCT02337114	University of Glasgow	Completed	False	True	2015-09-01		2020-10-19	Recovery Enhancement From Traumatic Brain Injury Using Acceptance and Commitment Therapy - a Pilot Study.	Due but not reported
NCT02333240	https://clinicaltrials.gov/show/NCT02333240	University of Oxford	Completed	False	True	2016-11-01		2020-10-19	Self-management of Postnatal Anti-hypertensive Treatment: a Trial Development Pilot Study	Due but not reported
NCT02333123	https://clinicaltrials.gov/show/NCT02333123	St George's, University of London	Terminated	False	True	2016-08-18		2020-10-19	Aspirin for Venous Ulcers: Randomised Trial (AVURT)	Due but not reported
NCT03832660	https://clinicaltrials.gov/show/NCT03832660	Newcastle University	Recruiting	False	False	2021-11-30		2020-10-19	Sacubitril/Valsartan vs Lifestyle in Hypertrophic Cardiomyopathy	Ongoing
NCT03838575	https://clinicaltrials.gov/show/NCT03838575	University of Birmingham	Recruiting	False	False	2021-11-01		2020-10-19	ROSSINI 2 - Reduction of Surgical Site Infection Using Several Novel Interventions	Ongoing
NCT03832049	https://clinicaltrials.gov/show/NCT03832049	London School of Hygiene and Tropical Medicine	Recruiting	False	False	2022-08-01		2020-10-19	HPV Vaccination in Africa- New Delivery Schedules Alias The HANDS HPV Vaccine Trial	Ongoing
NCT03833258	https://clinicaltrials.gov/show/NCT03833258	University of Manchester	Recruiting	False	False	2020-11-30		2020-10-19	Unrestricted Rehabilitation Pathway Following Total Hip Replacement	Ongoing
NCT03831594	https://clinicaltrials.gov/show/NCT03831594	Imperial College London	Recruiting	False	False	2019-11-01		2020-10-19	Combining Physical Therapy With Vestibular Stimulation to Improve Postural Stability in Pusher's Syndrome	Inconsistent data
NCT03833999	https://clinicaltrials.gov/show/NCT03833999	University of Nottingham	Completed	False	True	2019-06-27		2020-10-19	Mode of Action of Ondansetron, a 5-HT Receptor 3 Antagonist, in Lactulose Induced Diarrhoea	Due but not reported
NCT03834324	https://clinicaltrials.gov/show/NCT03834324	University of Southampton	Completed	False	True	2016-04-29		2020-10-19	Functional Electrical Stimulation During Cycling in People With Spinal Cord Injury	Due but not reported
NCT03832270	https://clinicaltrials.gov/show/NCT03832270	University of Glasgow	Recruiting	False	False	2019-12-01		2020-10-19	Support for PARents of Children Living With ADHD - a Research Trial	Inconsistent data
NCT03836690	https://clinicaltrials.gov/show/NCT03836690	University College London	Recruiting	False	False	2022-07-01		2020-10-19	Transfer of Effector Memory T Cells (Tem) Following Allogeneic Stem Cell Transplantation	Ongoing
NCT03831789	https://clinicaltrials.gov/show/NCT03831789	University of Manchester	Recruiting	False	False	2020-12-01		2020-10-19	The Effects of Bilateral Cerebellar rTMS on Cortical Function	Ongoing
NCT02579668	https://clinicaltrials.gov/show/NCT02579668	University College London	Completed	False	True	2016-05-01		2020-10-19	Language Therapy in British Sign Language	Due but not reported
NCT02572388	https://clinicaltrials.gov/show/NCT02572388	University of Oxford	Completed	True	True	2017-08-29	2019-07-16	2020-10-19	A Study to Assess the Safety and Immunogenicity of the Malaria Vaccine, R21, Administered With and Without Matrix-M1	Due and reported late	686
NCT00764556	https://clinicaltrials.gov/show/NCT00764556	St George's, University of London	Completed	False	True	2009-05-01		2020-10-19	Phase II Study of Safety and Feasibility of Intensive Blood Glucose Control With Insulin on Acute Medical Wards	Due but not reported
NCT00766441	https://clinicaltrials.gov/show/NCT00766441	University of Manchester	Terminated	False	True	2009-10-01		2020-10-19	Sitagliptin Versus Sulphonylurea in Type 2 Diabetes During Ramadan	Due but not reported
NCT03629496	https://clinicaltrials.gov/show/NCT03629496	Queen's University, Belfast	Completed	False	True	2019-01-21		2020-10-19	Developing an Arts-based Intervention for Patients With End-stage Kidney Disease Whilst Receiving Haemodialysis	Due but not reported
NCT03627585	https://clinicaltrials.gov/show/NCT03627585	University of Leeds	Completed	False	True	2019-01-06		2020-10-19	Reprogramming to Prevent Progressive Pacemaker-induced Remodelling	Due but not reported
NCT03628027	https://clinicaltrials.gov/show/NCT03628027	King's College London	Recruiting	False	False	2021-04-01		2020-10-19	The Antidepressant Advisor Study	Ongoing
NCT03627793	https://clinicaltrials.gov/show/NCT03627793	University of Glasgow	Unknown status	False	False	2019-11-29		2020-10-19	Resistance Exercise Training at Different Intensities in Healthy and Frail Older People: A Feasibility Study	Inconsistent data
NCT03623815	https://clinicaltrials.gov/show/NCT03623815	University of Oxford	Completed	False	True	2015-09-08		2020-10-19	A Functional Magnetic Resonance Imaging Investigation of Transcranial Direct Current Stimulation	Due but not reported
NCT01350752	https://clinicaltrials.gov/show/NCT01350752	London School of Hygiene and Tropical Medicine	Completed	False	True	2012-09-01		2020-10-19	Research on the Economics of Artemisinin Combination Therapy (ACTs) for the Treatment of Malaria	Due but not reported
NCT01352247	https://clinicaltrials.gov/show/NCT01352247	University of Oxford	Active, not recruiting	False	True	2018-09-01		2020-10-19	Total or Partial Knee Arthroplasty Trial	Inconsistent data
NCT01359241	https://clinicaltrials.gov/show/NCT01359241	University of Cambridge	Completed	False	True	2012-07-01		2020-10-19	Achieving Normal Glucose In Hospital Settings	Due but not reported
NCT01353118	https://clinicaltrials.gov/show/NCT01353118	Imperial College London	Completed	False	True	2017-07-01		2020-10-19	The Effects of Glycemic Optimization Before Gastric Bypass Surgery	Due but not reported
NCT01350843	https://clinicaltrials.gov/show/NCT01350843	University of Nottingham	Completed	False	True	2012-12-01		2020-10-19	The Effects of Orange Juice on Plasma Lipids	Due but not reported
NCT01350453	https://clinicaltrials.gov/show/NCT01350453	University of Southampton	Completed	True	True	2014-12-01	2015-12-09	2020-10-19	Development and Pilot Evaluation of a Web-supported Programme of Constraint Induced Therapy Following Stroke (LifeCIT)	Due and reported in time	373
NCT01355575	https://clinicaltrials.gov/show/NCT01355575	Imperial College London	Terminated	True	True	2012-09-01	2015-04-14	2020-10-19	Rifaximin in Fatty Liver Disease	Due and reported late	955
NCT01353482	https://clinicaltrials.gov/show/NCT01353482	University College London	Withdrawn	False	False			2020-10-19	A Phase I/II Study of First Line Vorinostat With Pemetrexed-cisplatin, in Patients With Malignant Pleural Mesothelioma	No reporting requirement
NCT01351948	https://clinicaltrials.gov/show/NCT01351948	University of Oxford	Completed	False	True	2013-03-01		2020-10-19	Safety and Immunogenicity of Malaria Vaccines AdCh63 AMA1, MVA AMA1 and AMA1-C1/Alhydrogel®+/- CPG 7909	Due but not reported
NCT01350856	https://clinicaltrials.gov/show/NCT01350856	University of Oxford	Completed	False	True	2014-04-01		2020-10-19	Tracking Resistance to Artemisinin (TRAC)	Due but not reported
NCT01357070	https://clinicaltrials.gov/show/NCT01357070	Imperial College London	Completed	False	True	2014-01-01		2020-10-19	Effect of Broccoli Sprout on Blood Levels of Sulforaphane to Reduce Responsiveness of Immune System	Due but not reported
NCT01352858	https://clinicaltrials.gov/show/NCT01352858	Newcastle University	Unknown status	False	True	2018-11-01		2020-10-19	Autologous Tolerogenic Dendritic Cells for Rheumatoid Arthritis (AutoDECRA)	Inconsistent data
NCT01744535	https://clinicaltrials.gov/show/NCT01744535	University of Leeds	Completed	False	True	2012-01-01		2020-10-19	Pilot Trial of "My Meal Mate" (MMM), a Smartphone Application for Weight Loss	Due but not reported
NCT01747122	https://clinicaltrials.gov/show/NCT01747122	University of Edinburgh	Completed	False	True	2014-08-01		2020-10-19	The Effects of Local Infiltration Versus Epidural Following Liver Resection 2	Due but not reported
NCT01746758	https://clinicaltrials.gov/show/NCT01746758	Liverpool School of Tropical Medicine	Unknown status	False	True	2014-01-01		2020-10-19	Mobile Phone Text Messaging Referral	Inconsistent data
NCT01744548	https://clinicaltrials.gov/show/NCT01744548	King's College London	Unknown status	False	True	2013-12-01		2020-10-19	A Pilot Trial Of Transdiagnostic Cognitive Behavioural Therapy (tCBT) For Depression And Anxiety In Older People	Inconsistent data
NCT02190630	https://clinicaltrials.gov/show/NCT02190630	Queen Mary University of London	Unknown status	False	True	2017-07-01		2020-10-19	Study to Measure the Effect of Part Time Versus Full Time Orthodontic Appliance Wear	Inconsistent data
NCT02196090	https://clinicaltrials.gov/show/NCT02196090	King's College London	Unknown status	False	True	2016-02-01		2020-10-19	Application of Vagal Stimulation in Exposure and Response Prevention for Obsessive Compulsive Disorder	Inconsistent data
NCT02196493	https://clinicaltrials.gov/show/NCT02196493	University of Nottingham	Unknown status	False	True	2016-12-01		2020-10-19	An Open Label Trial of Azithromycin in Chronic Productive Cough	Inconsistent data
NCT02195856	https://clinicaltrials.gov/show/NCT02195856	University of Exeter	Completed	False	True	2015-03-09		2020-10-19	Effects of Nitrate on Liver Perfusion and Sugar Control	Due but not reported
NCT02197299	https://clinicaltrials.gov/show/NCT02197299	University of Nottingham	Unknown status	False	True	2016-07-01		2020-10-19	Improving Glycaemic Control With L-carnitine	Inconsistent data
NCT02199704	https://clinicaltrials.gov/show/NCT02199704	University of Manchester	Completed	False	True	2014-11-01		2020-10-19	Self Directed Positive Parenting Program (Triple P) for Psychosis: A Clinical Case Series	Due but not reported
NCT02192944	https://clinicaltrials.gov/show/NCT02192944	University of Oxford	Completed	False	True	2015-09-01		2020-10-19	Comparison of the ECG Effects Related to Pharmacokinetic Profile of Chloroquine and Piperaquine	Due but not reported
NCT02192008	https://clinicaltrials.gov/show/NCT02192008	University of Oxford	Unknown status	False	True	2018-09-22		2020-10-19	Investigating Enteric Fever - Salmonella Typhi and Paratyphi Challenge Study	Inconsistent data
NCT02197117	https://clinicaltrials.gov/show/NCT02197117	University College London	Completed	False	True	2014-08-01		2020-10-19	Effect of Remote Ischemic Conditioning in Heart Attack Patients	Due but not reported
NCT00536536	https://clinicaltrials.gov/show/NCT00536536	University of Bristol	Completed	False	True	2010-06-01		2020-10-19	Evaluating the Transferability of a Successful, Hospital-based, Childhood Obesity Clinic to Primary Care: a Pilot Study	Due but not reported
NCT00535197	https://clinicaltrials.gov/show/NCT00535197	Imperial College London	Completed	False	True	2012-07-01		2020-10-19	Autologous Bone Marrow Stem Cells in Ischemic Stroke.	Due but not reported
NCT00538135	https://clinicaltrials.gov/show/NCT00538135	University of Aberdeen	Completed	False	True			2020-10-19	BOSCOT : A Randomised Controlled Trial of Cognitive Behavioural Therapy in Borderline Personality Disorder	Due but not reported
NCT00534131	https://clinicaltrials.gov/show/NCT00534131	Queen Mary University of London	Unknown status	False	True	2012-01-01		2020-10-19	Anterior Perineal Plane for Ultra Low Anterior Resection of the Rectum	Inconsistent data
NCT00538200	https://clinicaltrials.gov/show/NCT00538200	University of Southampton	Completed	False	True	2011-09-01		2020-10-19	Chronic Obstructive Pulmonary Disease (COPD) Nutrition Support Trial	Due but not reported
NCT00538954	https://clinicaltrials.gov/show/NCT00538954	University of Edinburgh	Completed	False	True			2020-10-19	Optimised Recovery With Accelerated Nutrition and GI Enhancement	Due but not reported
NCT00534703	https://clinicaltrials.gov/show/NCT00534703	Imperial College London	Terminated	True	True	2015-09-01	2018-09-17	2020-10-19	Investigation of the Safety and Feasibility of AAV1/SERCA2a Gene Transfer in Patients With Chronic Heart Failure	Due and reported late	1112
NCT02047773	https://clinicaltrials.gov/show/NCT02047773	University of Edinburgh	Completed	False	False	2020-02-01		2020-10-19	Bacterial Load Guided Therapy for Severe Bronchiectasis Exacerbations	Completed but not due
NCT02044198	https://clinicaltrials.gov/show/NCT02044198	University of Oxford	Completed	False	True	2014-12-01		2020-10-19	A Phase I/IIa Study of the Safety, Immunogenicity and Efficacy of FMP2.1/AS01B, an Asexual Blood-Stage Vaccine for Plasmodium Falciparum Malaria	Due but not reported
NCT02044172	https://clinicaltrials.gov/show/NCT02044172	University of Oxford	Active, not recruiting	False	False	2021-06-30		2020-10-19	Prostate Testing for Cancer and Treatment	Ongoing
NCT02043509	https://clinicaltrials.gov/show/NCT02043509	University of Nottingham	Completed	True	True	2015-05-01	2019-04-30	2020-10-19	MiQuit Trial: Tailored Text Messages for Pregnant Women	Due and reported late	1460
NCT02044809	https://clinicaltrials.gov/show/NCT02044809	University College London	Completed	False	True	2017-02-09		2020-10-19	Cannabidiol: a Novel Intervention for Cannabis Use Problems?	Due but not reported
NCT02047708	https://clinicaltrials.gov/show/NCT02047708	University College London	Completed	False	True	2017-10-01		2020-10-19	Zibotentan Better Renal Scleroderma Outcome Study	Due but not reported
NCT02043054	https://clinicaltrials.gov/show/NCT02043054	University of Leicester	Completed	False	True	2017-09-02		2020-10-19	Effects of Liraglutide in Young Adults With Type 2 DIAbetes (LYDIA)	Due but not reported
NCT02046668	https://clinicaltrials.gov/show/NCT02046668	University of Dundee	Completed	False	True	2015-03-01		2020-10-19	The Effect of Spironolactone on Pain in Older People With Osteoarthritis	Due but not reported
NCT00070213	https://clinicaltrials.gov/show/NCT00070213	University of Leeds	Unknown status	False	True			2020-10-19	Leucovorin and Fluorouracil With or Without Oxaliplatin Compared to Capecitabine With or Without Oxaliplatin in Treating Patients With Metastatic Colorectal Cancer	Inconsistent data
NCT00072020	https://clinicaltrials.gov/show/NCT00072020	University of Sheffield	Unknown status	False	True			2020-10-19	Chemotherapy and/or Hormone Therapy With or Without Zoledronate in Treating Women With Stage II or Stage III Breast Cancer	Inconsistent data
NCT00072462	https://clinicaltrials.gov/show/NCT00072462	Queen Mary University of London	Active, not recruiting	False	True	2015-12-01		2020-10-19	Adjuvant Tamoxifen Compared With Anastrozole in Treating Postmenopausal Women With Ductal Carcinoma In Situ	Inconsistent data
NCT00078832	https://clinicaltrials.gov/show/NCT00078832	Queen Mary University of London	Active, not recruiting	False	True	2013-12-01		2020-10-19	Anastrozole in Preventing Breast Cancer in Postmenopausal Women at Increased Risk of Breast Cancer	Inconsistent data
NCT00077389	https://clinicaltrials.gov/show/NCT00077389	University of Leicester	Unknown status	False	True			2020-10-19	Intensive Neoadjuvant Chemotherapy in Treating Young Patients Undergoing Surgical Resection for High-Risk Hepatoblastoma	Inconsistent data
NCT04095949	https://clinicaltrials.gov/show/NCT04095949	King's College London	Completed	False	True	2019-07-30		2020-10-19	Absorption, Metabolism and Excretion of Artichoke Polyphenols in Healthy Individuals	Due but not reported
NCT04095637	https://clinicaltrials.gov/show/NCT04095637	University College London	Recruiting	False	False	2022-12-31		2020-10-19	RCT: Mako Medial Unicondylar Knee Arthroplasty vs Oxford Unicondylar Knee Arthroplasty	Ongoing
NCT04092153	https://clinicaltrials.gov/show/NCT04092153	University College London	Recruiting	False	False	2022-12-31		2020-10-19	Mako Functionally Aligned Total Knee Arthroplasty vs Mako Mechanically Aligned Total Knee Arthroplasty	Ongoing
NCT04093765	https://clinicaltrials.gov/show/NCT04093765	University of Oxford	Recruiting	False	False	2021-11-30		2020-10-19	Mass Screening and Treatment for Reduction of Falciparum Malaria	Ongoing
NCT04095845	https://clinicaltrials.gov/show/NCT04095845	University College London	Recruiting	False	False	2022-12-31		2020-10-19	Conventional Total Hip Arthroplasty vs Mako Robotic-arm Assisted Total Hip Arthroplasty	Ongoing
NCT04092660	https://clinicaltrials.gov/show/NCT04092660	Queen Mary University of London	Active, not recruiting	False	False	2021-09-01		2020-10-19	Increasing the Use of an Anti-snoring Mouth Guard (Mandibular Advancement Appliance) to Prevent Upper Airway Collapse During Sleep in Patients With Obstructive Sleep Apnoea.	Ongoing
NCT04098341	https://clinicaltrials.gov/show/NCT04098341	Queen Mary University of London	Recruiting	False	False	2020-07-03		2020-10-19	Screening for Tuberculosis in Pregnancy	Inconsistent data
NCT04093453	https://clinicaltrials.gov/show/NCT04093453	Imperial College London	Completed	False	True	2019-08-07		2020-10-19	Propionate and Energy Homeostasis	Due but not reported
NCT04097522	https://clinicaltrials.gov/show/NCT04097522	University of Manchester	Recruiting	False	False	2020-10-05		2020-10-19	The Effectiveness of Neurofeedback for the Treatment of Chronic Pain	Ongoing
NCT04097366	https://clinicaltrials.gov/show/NCT04097366	University of Cambridge	Recruiting	False	False	2023-09-30		2020-10-19	Breast Screening - Risk Adaptive Imaging for Density	Ongoing
NCT04092517	https://clinicaltrials.gov/show/NCT04092517	University of Aberdeen	Completed	False	True	2019-03-30		2020-10-19	MORINGA; Delivering Nutrition and Economic Value to the People of Malawi	Due but not reported
NCT04098718	https://clinicaltrials.gov/show/NCT04098718	University of Oxford	Not yet recruiting	False	False	2021-07-26		2020-10-19	Acute Exacerbations Treated With BenRAlizumab (The ABRA Study)	Ongoing
NCT02132026	https://clinicaltrials.gov/show/NCT02132026	University of Edinburgh	Completed	False	False	2019-11-28		2020-10-19	Study Investigating the Effect of Drugs Used to Treat Osteoporosis on the Progression of Calcific Aortic Stenosis.	Completed but not due
NCT02136329	https://clinicaltrials.gov/show/NCT02136329	University of Leicester	Completed	False	True	2014-12-01		2020-10-19	A Study to Determine the Pharmacokinetic Profile, Safety and Tolerability of Sildenafil (REVATIO®) in Cardiac Surgery	Due but not reported
NCT02135172	https://clinicaltrials.gov/show/NCT02135172	University of Leicester	Completed	False	True	2014-11-01		2020-10-19	Breaks in Sedentary Time and Glucose Regulation in Women	Due but not reported
NCT02136381	https://clinicaltrials.gov/show/NCT02136381	Newcastle University	Unknown status	False	True	2015-02-01		2020-10-19	Lifestyle Interventions at Retirement	Inconsistent data
NCT02135198	https://clinicaltrials.gov/show/NCT02135198	University College London	Completed	False	True	2015-08-01		2020-10-19	Effects of GABA Modulator AZD7325 on Cortical Excitability	Due but not reported
NCT02138656	https://clinicaltrials.gov/show/NCT02138656	University of Southampton	Terminated	False	True	2014-12-01		2020-10-19	CHiropractic for Infantile Colic Study	Due but not reported
NCT02131090	https://clinicaltrials.gov/show/NCT02131090	St George's, University of London	Completed	False	True	2014-08-01		2020-10-19	A Comparison of Intrapartum Epidural Fixation Devices: A Randomised Controlled Trial	Due but not reported
NCT02131532	https://clinicaltrials.gov/show/NCT02131532	University of Edinburgh	Completed	True	True	2015-04-01	2015-05-27	2020-10-19	A Rehabilitation Therapy for Post-stroke Fatigue	Due and reported in time	56
NCT02136537	https://clinicaltrials.gov/show/NCT02136537	Imperial College London	Terminated	False	True	2016-12-01		2020-10-19	Electrical Stimulation in Peripheral Arterial Disease	Due but not reported
NCT02137499	https://clinicaltrials.gov/show/NCT02137499	Imperial College London	Completed	True	True	2014-07-01	2019-09-18	2020-10-19	Venous Insufficiency and Neuromuscular Stimulation	Due and reported late	1905
NCT03031184	https://clinicaltrials.gov/show/NCT03031184	University of Sussex	Active, not recruiting	False	False	2020-05-01		2020-10-19	Study of Mirtazapine for Agitation in Dementia	Inconsistent data
NCT03036800	https://clinicaltrials.gov/show/NCT03036800	University of Leicester	Recruiting	False	False	2020-12-31		2020-10-19	Saxenda in Obesity Services (STRIVE Study)	Ongoing
NCT03032952	https://clinicaltrials.gov/show/NCT03032952	University College London	Completed	False	True	2016-10-01		2020-10-19	The Efficacy of a Mobile Application for Treating Depression and Anxiety Symptoms	Due but not reported
NCT03032757	https://clinicaltrials.gov/show/NCT03032757	University of Birmingham	Unknown status	False	True	2018-08-30		2020-10-19	Lysosomal Movement and Anabolic Resistance	Inconsistent data
NCT03036618	https://clinicaltrials.gov/show/NCT03036618	Newcastle University	Unknown status	False	True	2017-02-01		2020-10-19	Effects of Quinoa Consumption on Markers of Cardiovascular Risk and Gastrointestinal Health	Inconsistent data
NCT03036943	https://clinicaltrials.gov/show/NCT03036943	University of Oxford	Completed	False	True	2018-12-04		2020-10-19	Fluciclovine (18F) Imaging of Breast Cancer	Due but not reported
NCT01812317	https://clinicaltrials.gov/show/NCT01812317	University of Edinburgh	Unknown status	False	True	2013-04-01		2020-10-19	Effect of Real-fire Training on Vascular Function	Inconsistent data
NCT01814683	https://clinicaltrials.gov/show/NCT01814683	University of Oxford	Completed	False	True	2018-02-28		2020-10-19	IMPROV (Improving the Radical Cure of Vivax Malaria)	Due but not reported
NCT01819662	https://clinicaltrials.gov/show/NCT01819662	University of Leeds	Active, not recruiting	False	True	2017-10-01		2020-10-19	Optimised Pacing Program	Inconsistent data
NCT01817413	https://clinicaltrials.gov/show/NCT01817413	University of Liverpool	Completed	False	True	2015-08-01		2020-10-19	Comparison of Two Dental Techniques Used to Treat Teeth Which Have Become Infected or Painful Following Trauma	Due but not reported
NCT01818323	https://clinicaltrials.gov/show/NCT01818323	King's College London	Recruiting	False	False	2022-04-01		2020-10-19	Phase I Trial: T4 Immunotherapy of Head and Neck Cancer	Ongoing
NCT01818362	https://clinicaltrials.gov/show/NCT01818362	University of Oxford	Completed	False	True	2015-11-01		2020-10-19	A Phase I Study of Candidate Influenza Vaccines MVA-NP+M1 and ChAdOx1 NP+M1	Due but not reported
NCT01816113	https://clinicaltrials.gov/show/NCT01816113	University of Oxford	Completed	False	True	2014-07-01		2020-10-19	Phase Ia Study of ChAd63/MVA PvDBP	Due but not reported
NCT01817257	https://clinicaltrials.gov/show/NCT01817257	Cardiff University	Terminated	False	True	2015-02-01		2020-10-19	Anticoagulation Length in Cancer Associated Thrombosis	Due but not reported
NCT00131040	https://clinicaltrials.gov/show/NCT00131040	Imperial College London	Completed	False	True			2020-10-19	Investigation of Leukocyte Trafficking Into Skin Blisters During Cardiopulmonary Bypass	Due but not reported
NCT00131716	https://clinicaltrials.gov/show/NCT00131716	London School of Hygiene and Tropical Medicine	Completed	False	True			2020-10-19	Prevention of Severe Anaemia in Gambian Children	Due but not reported
NCT00135226	https://clinicaltrials.gov/show/NCT00135226	University of Oxford	Active, not recruiting	True	True	2018-03-12	2019-01-29	2020-10-19	ASCEND: A Study of Cardiovascular Events iN Diabetes	Inconsistent data
NCT00132548	https://clinicaltrials.gov/show/NCT00132548	London School of Hygiene and Tropical Medicine	Completed	False	True			2020-10-19	A Trial of Four Drug Regimens for the Prevention of Malaria in Senegalese Children	Due but not reported
NCT00132535	https://clinicaltrials.gov/show/NCT00132535	London School of Hygiene and Tropical Medicine	Completed	False	True			2020-10-19	Influence of Chloroquine on HIV Viral Load Among Pregnant Women in Uganda	Due but not reported
NCT00132561	https://clinicaltrials.gov/show/NCT00132561	London School of Hygiene and Tropical Medicine	Completed	False	True			2020-10-19	A Trial of Intermittent Treatment in the Prevention of Malaria in Senegalese Children	Due but not reported
NCT00135642	https://clinicaltrials.gov/show/NCT00135642	Imperial College London	Completed	False	True			2020-10-19	Grass Pollen Immunotherapy Using a Cluster Regime for Seasonal Rhinitis and Asthma	Due but not reported
NCT00139399	https://clinicaltrials.gov/show/NCT00139399	Imperial College London	Completed	True	True	2006-07-01	2019-03-06	2020-10-19	Radial Artery Versus Saphenous Vein Patency (RSVP) Study	Due and reported late	4631
NCT00135629	https://clinicaltrials.gov/show/NCT00135629	Imperial College London	Unknown status	False	True			2020-10-19	Factors Predicting Efficacy of Allergen Injection Immunotherapy for Grass Pollen Hayfever	Inconsistent data
NCT00131703	https://clinicaltrials.gov/show/NCT00131703	London School of Hygiene and Tropical Medicine	Completed	False	True			2020-10-19	Efficacy and Safety of Sulphadoxine-pyrimethamine and Amodiaquine in Ghanaian Pregnant Women	Due but not reported
NCT00131794	https://clinicaltrials.gov/show/NCT00131794	London School of Hygiene and Tropical Medicine	Completed	False	True			2020-10-19	Bacillus Calmette-Guerin (BCG) Vaccine and Morbidity From Malaria	Due but not reported
NCT01123902	https://clinicaltrials.gov/show/NCT01123902	King's College London	Completed	False	True	2008-02-01		2020-10-19	Effectiveness of a Hand-held Fan for Breathlessness	Due but not reported
NCT01129518	https://clinicaltrials.gov/show/NCT01129518	University of Oxford	Completed	False	True	2013-07-01		2020-10-19	Can we Reduce the Number of Vaccine Injections for Children?	Due but not reported
NCT01120028	https://clinicaltrials.gov/show/NCT01120028	University of Oxford	Completed	True	True	2014-02-01	2019-06-10	2020-10-19	Campath, Calcineurin Inhibitor Reduction and Chronic Allograft Nephropathy	Due and reported late	1955
NCT01127113	https://clinicaltrials.gov/show/NCT01127113	University of Edinburgh	Suspended	False	True	2015-11-01		2020-10-19	Inflammatory Cell Trafficking After Myocardial Infarction	No reporting requirement
NCT01793220	https://clinicaltrials.gov/show/NCT01793220	King's College London	Unknown status	False	True	2015-03-01		2020-10-19	Economic and Clinical Outcomes of Attendance in Psychosis Services Using SMS.	Inconsistent data
NCT01792726	https://clinicaltrials.gov/show/NCT01792726	University College London	Recruiting	False	False	2022-01-01		2020-10-19	A Comparison of Intra-operative Radiotherapy Boost With External Beam Radiotherapy Boost in Early Breast Cancer.	Ongoing
NCT01793636	https://clinicaltrials.gov/show/NCT01793636	Queen Mary University of London	Terminated	False	True	2014-05-01		2020-10-19	A Study Comparing AZD2014 vs Everolimus in Patients With Metastatic Renal Cancer	Due but not reported
NCT01796912	https://clinicaltrials.gov/show/NCT01796912	Imperial College London	Completed	True	True	2015-11-01	2019-08-09	2020-10-19	Lipoprotein Apheresis in Refractory Angina Study	Due and reported late	1377
NCT01795833	https://clinicaltrials.gov/show/NCT01795833	Imperial College London	Completed	True	True	2017-11-30	2019-10-22	2020-10-19	Diabetes Prevention Using SMS Technology	Due and reported late	691
NCT01791985	https://clinicaltrials.gov/show/NCT01791985	Imperial College London	Completed	False	True	2016-11-01		2020-10-19	AZD4547 & Anastrozole or Letrozole (NSAIs) in ER+ Breast Cancer Patients Who Have Progressed on NSAIs (RADICAL)	Due but not reported
NCT01792453	https://clinicaltrials.gov/show/NCT01792453	University of Nottingham	Completed	False	True	2013-03-01		2020-10-19	240 mL Water Drink Study	Due but not reported
NCT00789542	https://clinicaltrials.gov/show/NCT00789542	University of Edinburgh	Completed	False	True	2013-01-01		2020-10-19	A RCT to Establish the Effectiveness of Intermittent Pneumatic Compression to Prevent Post Stroke DVT	Due but not reported
NCT00788827	https://clinicaltrials.gov/show/NCT00788827	Imperial College London	Completed	True	True	2013-05-01	2019-07-26	2020-10-19	Autologous Adult Stem Cells to Patients With Type 1 Diabetes and a Successful Renal Transplant	Due and reported late	2277
NCT00789243	https://clinicaltrials.gov/show/NCT00789243	University of Edinburgh	Completed	False	True	2010-10-01		2020-10-19	The Effect of Ischaemic-Reperfusion and Ischaemic Preconditioning on the Endogenous Fibrinolysis in Man	Due but not reported
NCT00789451	https://clinicaltrials.gov/show/NCT00789451	University of Edinburgh	Completed	False	True	2010-10-01		2020-10-19	The Effect of Ischaemic-reperfusion on the Endogenous Fibrinolysis in Man	Due but not reported
NCT00789867	https://clinicaltrials.gov/show/NCT00789867	Imperial College London	Completed	True	True	2009-08-01	2019-05-23	2020-10-19	Single Dose of pGM169/GL67A in CF Patients	Due and reported late	3582
NCT00788749	https://clinicaltrials.gov/show/NCT00788749	University of Dundee	Completed	False	True	2008-02-01		2020-10-19	Medical Polypectomy and Predictors of Response	Due but not reported
NCT00789074	https://clinicaltrials.gov/show/NCT00789074	Queen Mary University of London	Completed	True	True	2009-12-01	2011-08-04	2020-10-19	Use of Varenicline for 4-weeks Prior to Quitting	Due and reported late	611
NCT00780715	https://clinicaltrials.gov/show/NCT00780715	University of Dundee	Completed	True	True	2009-10-01	2017-05-24	2020-10-19	Response To Oral Agents in Diabetes (ROAD)- Pilot Study	Due and reported late	2792
NCT01515319	https://clinicaltrials.gov/show/NCT01515319	Imperial College London	Completed	False	True	2013-02-01		2020-10-19	Safety and Pharmacokinetic Study of Y242 in Adult Subjects	Due but not reported
NCT01517230	https://clinicaltrials.gov/show/NCT01517230	London School of Hygiene and Tropical Medicine	Completed	False	True	2015-04-01		2020-10-19	Can Mass Media Campaigns Reduce Child Mortality	Due but not reported
NCT01517724	https://clinicaltrials.gov/show/NCT01517724	University College London	Completed	False	True	2014-12-01		2020-10-19	Bortezomib Consolidation Trial	Due but not reported
NCT00047138	https://clinicaltrials.gov/show/NCT00047138	University of Leicester	Unknown status	False	True			2020-10-19	Chemotherapy Before and After Surgery in Treating Children With Wilm's Tumor	Inconsistent data
NCT00355836	https://clinicaltrials.gov/show/NCT00355836	University of Aberdeen	Completed	False	True	2007-02-01		2020-10-19	Recovery of Hand Function Through Mental Practice.	Due but not reported
NCT00357682	https://clinicaltrials.gov/show/NCT00357682	University of Oxford	Unknown status	False	True	2017-05-01		2020-10-19	A Phase III, Randomized, Study of Aspirin and Esomeprazole Chemoprevention in Barrett's Metaplasia	Inconsistent data
NCT00355602	https://clinicaltrials.gov/show/NCT00355602	University of Dundee	Completed	False	True	2008-12-01		2020-10-19	Antibiotics for the Treatment of Ulcerative Colitis	Due but not reported
NCT00355693	https://clinicaltrials.gov/show/NCT00355693	University of Glasgow	Unknown status	False	True			2020-10-19	Effect Site Controlled, Reaction Time Safeguarded, Patient Maintained Sedation With Propofol in Anxious Patients	Inconsistent data
NCT00959517	https://clinicaltrials.gov/show/NCT00959517	London School of Hygiene and Tropical Medicine	Completed	False	True	2005-06-01		2020-10-19	Trial of Artesunate Combination Therapy in Pakistan	Due but not reported
NCT00957489	https://clinicaltrials.gov/show/NCT00957489	University of Manchester	Terminated	False	True	2008-09-01		2020-10-19	A Prospective Randomized Controlled Trial to Evaluate the Effectiveness of the Two Different Appliances in the Treatment of Class II Division 1 Malocclusion	Due but not reported
NCT00957112	https://clinicaltrials.gov/show/NCT00957112	University of Manchester	Completed	False	True	2010-10-01		2020-10-19	Acupuncture or Self-Acupuncture in Managing Cancer-Related Fatigue in Women Who Have Received Chemotherapy for Stage I, Stage II, or Stage IIIA Breast Cancer	Due but not reported
NCT00955253	https://clinicaltrials.gov/show/NCT00955253	Imperial College London	Completed	True	True	2014-03-28	2019-02-22	2020-10-19	Guanfacine for the Treatment of Spatial Neglect and Impaired Vigilance	Due and reported late	1792
NCT00950313	https://clinicaltrials.gov/show/NCT00950313	University of Leicester	Completed	False	True	2014-07-01		2020-10-19	Assessment of Response Rates and Yields for Two Tools for Early Detection of Non-diabetic Hyperglycaemia and Diabetes	Due but not reported
NCT00952302	https://clinicaltrials.gov/show/NCT00952302	University of Oxford	Completed	False	True	2008-11-01		2020-10-19	Study of the Effects of Iron Levels on the Lungs at High Altitude	Due but not reported
NCT00959166	https://clinicaltrials.gov/show/NCT00959166	Imperial College London	Completed	True	True	2011-06-01	2019-09-24	2020-10-19	To Assess Neuroinflammation and Neurocognitive Function in Patients With Acute Hepatitis C and Chronic HIV Co-Infection	Due and reported late	3037
NCT02284191	https://clinicaltrials.gov/show/NCT02284191	University of Edinburgh	Active, not recruiting	False	False	2020-06-01		2020-10-19	Rapid Assessment of Potential Ischaemic Heart Disease With CTCA	Inconsistent data
NCT02286505	https://clinicaltrials.gov/show/NCT02286505	King's College London	Unknown status	False	True	2016-03-01		2020-10-19	Automated Brain Morphometry for Dementia Diagnosis	Inconsistent data
NCT02288598	https://clinicaltrials.gov/show/NCT02288598	University of Oxford	Completed	False	True	2016-03-14		2020-10-19	Enhancing Speech Fluency With Non-invasive Brain Stimulation in Developmental Stuttering	Due but not reported
NCT02288637	https://clinicaltrials.gov/show/NCT02288637	London School of Hygiene and Tropical Medicine	Completed	False	True	2017-12-01		2020-10-19	Evaluation of a Novel Long Lasting Insecticidal Net and Indoor Residual Spray Product	Due but not reported
NCT02284074	https://clinicaltrials.gov/show/NCT02284074	Imperial College London	Completed	False	True	2011-04-01		2020-10-19	Nasal LPS Challenge in Healthy Volunteers	Due but not reported
NCT02282631	https://clinicaltrials.gov/show/NCT02282631	Newcastle University	Completed	True	True	2014-12-01	2016-10-24	2020-10-19	Development and Feasibility of an Incentive Scheme to Promote Walking/Cycling to School	Due and reported late	693
NCT03335722	https://clinicaltrials.gov/show/NCT03335722	University of Oxford	Unknown status	False	False	2019-10-01		2020-10-19	Investigating Non-invasive Brain Stimulation to Enhance Fluency in People Who Stutter	Inconsistent data
NCT03332680	https://clinicaltrials.gov/show/NCT03332680	University of Oxford	Enrolling by invitation	False	False	2019-11-30		2020-10-19	EmbryoGlue as an Embryo Transfer Medium	Inconsistent data
NCT03337919	https://clinicaltrials.gov/show/NCT03337919	University College London	Recruiting	False	False	2022-05-01		2020-10-19	ANIMATE: Phase II Study of Nivolumab Monotherapy for Relapsed/Refractory Hodgkin Lymphoma	Ongoing
NCT03333733	https://clinicaltrials.gov/show/NCT03333733	University of Leeds	Completed	False	False	2019-11-08		2020-10-19	Protocol Feasibility Study of HENRY	Completed but not due
NCT03333668	https://clinicaltrials.gov/show/NCT03333668	King's College London	Recruiting	False	False	2020-12-31		2020-10-19	Experimental fMRI Study of Guanfacine and Lisdexamfetamine in ADHD Adolescents	Ongoing
NCT03331679	https://clinicaltrials.gov/show/NCT03331679	University of Nottingham	Completed	False	True	2018-08-01		2020-10-19	Can 2 Weeks of High Intensity Interval Training in Healthy 65-85 Year-olds Improve Cardiorespiratory Fitness?	Due but not reported
NCT03334149	https://clinicaltrials.gov/show/NCT03334149	University of Oxford	Active, not recruiting	False	False	2020-06-30		2020-10-19	Blood Pressure Monitoring in High Risk Pregnancy to Improve the Detection and Monitoring of Hypertension	Inconsistent data
NCT02902159	https://clinicaltrials.gov/show/NCT02902159	University of Nottingham	Unknown status	False	True	2018-06-01		2020-10-19	RCT of the Effectiveness of Big White Wall Compared to Other Online Support	Inconsistent data
NCT02902692	https://clinicaltrials.gov/show/NCT02902692	King's College London	Unknown status	False	True	2017-03-01		2020-10-19	Mindfulness for Older Adults With Cognitive Concerns	Inconsistent data
NCT02906553	https://clinicaltrials.gov/show/NCT02906553	King's College London	Completed	False	True	2019-04-01		2020-10-19	The Role of Nitric Oxide in Cognition in Schizophrenia	Due but not reported
NCT02905526	https://clinicaltrials.gov/show/NCT02905526	London School of Hygiene and Tropical Medicine	Completed	False	True	2018-01-31		2020-10-19	An Intervention Delivered by App Instant Messaging to Increase Use of Effective Contraception Among Young Women in Bolivia	Due but not reported
NCT02905513	https://clinicaltrials.gov/show/NCT02905513	London School of Hygiene and Tropical Medicine	Completed	False	True	2017-07-31		2020-10-19	An Intervention Delivered by App Instant Messaging to Increase the Acceptability of Effective Contraception Among Young People in Tajikistan	Due but not reported
NCT02905019	https://clinicaltrials.gov/show/NCT02905019	University of Oxford	Completed	False	True	2017-12-21		2020-10-19	A Safety and Efficacy Study of R21 +/- ChAd63/MVA ME-TRAP	Due but not reported
NCT02909712	https://clinicaltrials.gov/show/NCT02909712	London School of Hygiene and Tropical Medicine	Active, not recruiting	False	False	2020-01-01		2020-10-19	Cardiac Safety of Dihydroartemisinin-Piperaquine Amongst Pregnant Women in Tanzania	Inconsistent data
NCT02907112	https://clinicaltrials.gov/show/NCT02907112	University of Nottingham	Completed	False	True	2016-09-01		2020-10-19	Impact of Reducing Dietary Intake of Red and Processed Meat Intake on Fasting Lipemia in Healthy Participants	Due but not reported
NCT02905461	https://clinicaltrials.gov/show/NCT02905461	London School of Hygiene and Tropical Medicine	Completed	False	True	2018-01-31		2020-10-19	An Intervention Delivered by Text Message to Increase the Acceptability of Effective Contraception Among Young Women in Palestine	Due but not reported
NCT02909894	https://clinicaltrials.gov/show/NCT02909894	University of Leicester	Completed	False	True	2016-08-30		2020-10-19	Arming Health: Can Breaking up Restful Sitting Time With Upper Body Contractile Activity Regulate Metabolic Health.	Due but not reported
NCT02907684	https://clinicaltrials.gov/show/NCT02907684	King's College London	Completed	False	True	2019-05-13		2020-10-19	The Impact of Almond Nut Consumption on Markers of CVD & Metabolic Health	Due but not reported
NCT02905890	https://clinicaltrials.gov/show/NCT02905890	London School of Hygiene and Tropical Medicine	Completed	False	False	2019-12-20		2020-10-19	The Effect of Norethisterone Enanthate on Recurrent Bacterial Vaginosis	Completed but not due
NCT03641417	https://clinicaltrials.gov/show/NCT03641417	University College London	Completed	False	False	2020-03-06		2020-10-19	Investigating the Role of Ghrelin in Regulating Appetite and Energy Intake in Patients Following Bariatric Surgery (BARI-INSIGHT)	Completed but not due
NCT03646344	https://clinicaltrials.gov/show/NCT03646344	University of Edinburgh	Recruiting	False	False	2020-12-01		2020-10-19	Heme Arginate in Transplantation Study	Ongoing
NCT03641547	https://clinicaltrials.gov/show/NCT03641547	University of Oxford	Recruiting	False	False	2021-09-01		2020-10-19	M6620 Plus Standard Treatment in Oesophageal and Other Cancer	Ongoing
NCT03643692	https://clinicaltrials.gov/show/NCT03643692	Imperial College London	Completed	True	True	2019-07-01	2020-07-15	2020-10-19	Adaptive, Real-time, Intelligent System to Enhance Self-care of Chronic Disease	Due and reported in time	380
NCT03648502	https://clinicaltrials.gov/show/NCT03648502	University College London	Suspended	False	False	2020-03-13		2020-10-19	Validation of Cognitive Screenings for the Hearing Impaired	No reporting requirement
NCT03648489	https://clinicaltrials.gov/show/NCT03648489	Imperial College London	Recruiting	False	False	2022-03-01		2020-10-19	Dual mTorc Inhibition in advanCed/Recurrent Epithelial Ovarian, Fallopian Tube or Primary Peritoneal Cancer (of Clear Cell, Endometrioid and High Grade Serous Type, and Carcinosarcoma)	Ongoing
NCT01216579	https://clinicaltrials.gov/show/NCT01216579	University of Dundee	Completed	False	True	2010-02-01		2020-10-19	Steroid Titration Against Mannitol IN Asthma	Due but not reported
NCT01219725	https://clinicaltrials.gov/show/NCT01219725	University of Leeds	Unknown status	False	True	2011-12-01		2020-10-19	Cardiovascular Prophylaxis for Postmenopausal Women	Inconsistent data
NCT01210040	https://clinicaltrials.gov/show/NCT01210040	Liverpool School of Tropical Medicine	Completed	False	True	2013-11-01		2020-10-19	Long-term Iron Supplements and Malaria Risk in Early Pregnancy: a Randomized Controlled Trial	Due but not reported
NCT01214785	https://clinicaltrials.gov/show/NCT01214785	London School of Hygiene and Tropical Medicine	Completed	False	True	2013-12-01		2020-10-19	Cluster Randomised Trial of Improved Sanitation in Rural Orissa, India	Due but not reported
NCT01214681	https://clinicaltrials.gov/show/NCT01214681	Newcastle University	Unknown status	False	True	2012-06-01		2020-10-19	Chemoprevention of Colorectal Cancer: the Role of Non-digestible Carbohydrates	Inconsistent data
NCT01210742	https://clinicaltrials.gov/show/NCT01210742	University of Oxford	Unknown status	False	True	2013-06-01		2020-10-19	The Efficacy of Viscosupplementation for Early Knee Osteoarthritis	Inconsistent data
NCT01213563	https://clinicaltrials.gov/show/NCT01213563	Imperial College London	Terminated	False	True	2010-09-01		2020-10-19	Management of Type 2 Diabetes After Gastric Bypass Surgery	Due but not reported
NCT01213576	https://clinicaltrials.gov/show/NCT01213576	London School of Hygiene and Tropical Medicine	Terminated	True	True	2012-02-01	2015-02-10	2020-10-19	Efficacy of Higher Albendazole and Ivermectin Doses on Wuchereria Bancrofti Microfilarial Clearance in Malawi	Due and reported late	1105
NCT01216631	https://clinicaltrials.gov/show/NCT01216631	University of Leeds	Terminated	True	True	2011-08-01	2015-05-26	2020-10-19	Seronegative Oligoarthritis of the Knee Study (SOKS)	Due and reported late	1394
NCT01218932	https://clinicaltrials.gov/show/NCT01218932	University of Oxford	Completed	False	True	2011-10-01		2020-10-19	Pharmacokinetic Study of Primaquine and Chloroquine in Healthy Subjects	Due but not reported
NCT00994045	https://clinicaltrials.gov/show/NCT00994045	University of Edinburgh	Completed	False	True	2013-08-01		2020-10-19	Fibrinogen as an Alternative to FFP in Aortic Surgery.	Due but not reported
NCT00993083	https://clinicaltrials.gov/show/NCT00993083	University of Oxford	Completed	False	True	2010-03-01		2020-10-19	A Study to Assess the Safety and Efficacy of a New Influenza Candidate Vaccine MVA-NP+M1 In Healthy Adults	Due but not reported
NCT00994617	https://clinicaltrials.gov/show/NCT00994617	University of Cambridge	Unknown status	False	True	2014-12-01		2020-10-19	Monotherapy Versus Dual Therapy for Initial Treatment for Hypertension	Inconsistent data
NCT00995657	https://clinicaltrials.gov/show/NCT00995657	University of Dundee	Completed	False	True	2011-12-01		2020-10-19	Dose Response of Fractional Exhaled Nitric Oxide (FeNO) to Inhaled Steroids in Mild-to-moderate Asthma	Due but not reported
NCT00995475	https://clinicaltrials.gov/show/NCT00995475	University of Dundee	Completed	True	True	2008-11-01	2018-08-17	2020-10-19	A Proof of Concept Study to Evaluate the Dose Response for the Systemic Benefit Risk Ratio of Inhaled Fluticasone Propionate in Chronic Obstructive Pulmonary Disease	Due and reported late	3576
NCT00413998	https://clinicaltrials.gov/show/NCT00413998	Imperial College London	Completed	False	True	2012-04-01		2020-10-19	Randomised Ischaemic Mitral Evaluation (RIME) Trial	Due but not reported
NCT00411320	https://clinicaltrials.gov/show/NCT00411320	University of Glasgow	Completed	False	True	2010-08-01		2020-10-19	Determinants of Corticosteroid Insensitivity in Smokers With Asthma	Due but not reported
NCT00415233	https://clinicaltrials.gov/show/NCT00415233	University College London	Active, not recruiting	False	True	2011-06-01		2020-10-19	High Dose vs Low Dose I 131 +/- rhTSH for Differentiated Thyroid Cancer	Inconsistent data
NCT00416897	https://clinicaltrials.gov/show/NCT00416897	University of Glasgow	Completed	False	True			2020-10-19	Dexamethasone and Chemotherapy With or Without Plasma Exchange in Patients With Newly Diagnosed Multiple Myeloma and Acute Kidney Failure	Due but not reported
NCT01310868	https://clinicaltrials.gov/show/NCT01310868	University College London	Completed	True	True	2015-03-01	2017-05-02	2020-10-19	Gliadel Wafer and Fluorescence-Guided Surgery With 5-ALA Followed by Radiation Therapy And Temozolomide in Treating Patients With Primary Glioblastoma	Due and reported late	793
NCT01319448	https://clinicaltrials.gov/show/NCT01319448	London School of Hygiene and Tropical Medicine	Completed	False	True	2013-04-01		2020-10-19	Intermittent Preventive Treatment for Malaria in Patient With Sickle Cell Disease	Due but not reported
NCT01313390	https://clinicaltrials.gov/show/NCT01313390	University College London	Terminated	False	True	2011-04-01		2020-10-19	Everolimus and Docetaxel in Treating Patients With Recurrent, Locally Advanced, or Metastatic Head and Neck Cancer	Due but not reported
NCT01319786	https://clinicaltrials.gov/show/NCT01319786	Queen's University, Belfast	Completed	False	True	2013-08-01		2020-10-19	Effect of a Polyphenol Rich Diet on Vascular and Platelet Function	Due but not reported
NCT01314573	https://clinicaltrials.gov/show/NCT01314573	University of Leeds	Unknown status	False	True	2012-09-01		2020-10-19	The Impact of High Intensity Exercise Upon EPC Number and Function in Young Women	Inconsistent data
NCT01316744	https://clinicaltrials.gov/show/NCT01316744	University of Glasgow	Unknown status	False	True	2011-10-01		2020-10-19	Ketamine Hydrochloride and Best Pain Management in Treating Cancer Patients With Neuropathic Pain	Inconsistent data
NCT01310855	https://clinicaltrials.gov/show/NCT01310855	University College London	Terminated	True	True	2013-05-01	2016-12-02	2020-10-19	Cediranib Maleate With or Without Gefitinib in Treating Patients With Recurrent or Progressive Glioblastoma	Due and reported late	1311
NCT01310543	https://clinicaltrials.gov/show/NCT01310543	London School of Hygiene and Tropical Medicine	Completed	False	True	2011-10-01		2020-10-19	Trial of the Teens and Toddlers Intervention	Due but not reported
NCT01316718	https://clinicaltrials.gov/show/NCT01316718	University of Nottingham	Completed	False	True	2013-09-01		2020-10-19	Mesalazine for the Treatment of Diarrhoea-predominant Irritable Bowel Syndrome (IBS-D)	Due but not reported
NCT01488500	https://clinicaltrials.gov/show/NCT01488500	University of Edinburgh	Completed	False	True	2012-05-01		2020-10-19	Woodsmoke Exposure and Cardiovascular Function	Due but not reported
NCT01483261	https://clinicaltrials.gov/show/NCT01483261	Queen's University, Belfast	Completed	False	True	2011-09-01		2020-10-19	An RCT of Trauma Focused-Cognitive Behavioral Therapy With Sexually Exploited, War-affected Girls in the DRC	Due but not reported
NCT01483560	https://clinicaltrials.gov/show/NCT01483560	University of Glasgow	Completed	True	True	2017-03-19	2018-09-20	2020-10-19	REducing With MetfOrmin Vascular Adverse Lesions in Type 1 Diabetes (REMOVAL)	Due and reported late	550
NCT01488136	https://clinicaltrials.gov/show/NCT01488136	University of Dundee	Completed	False	True	2013-03-01		2020-10-19	Use of Diazoxide in Acute Hypoglycaemia	Due but not reported
NCT01485510	https://clinicaltrials.gov/show/NCT01485510	University of Glasgow	Recruiting	False	False	2020-06-01		2020-10-19	Evaluation of the New Orleans Intervention for Infant Mental Health	Inconsistent data
NCT02104661	https://clinicaltrials.gov/show/NCT02104661	Queen Mary University of London	Completed	False	True	2018-01-31		2020-10-19	Protective Role of Oxcarbazepine in Multiple Sclerosis	Due but not reported
NCT02109159	https://clinicaltrials.gov/show/NCT02109159	London School of Hygiene and Tropical Medicine	Completed	True	True	2015-03-01	2016-06-07	2020-10-19	Dissemination of Findings Fast Using Online-videos Trial	Due and reported late	464
NCT02102906	https://clinicaltrials.gov/show/NCT02102906	University of Edinburgh	Completed	False	True	2015-11-01		2020-10-19	TMS and Attentional Bias in Functional Motor Disorder	Due but not reported
NCT02100397	https://clinicaltrials.gov/show/NCT02100397	University of Oxford	Unknown status	False	True	2016-01-01		2020-10-19	Understanding Paratyphoid Infection	Inconsistent data
NCT02104115	https://clinicaltrials.gov/show/NCT02104115	University of Nottingham	Completed	False	True	2014-07-01		2020-10-19	Effects of Bread Gluten Content on Gastrointestinal Volumes	Due but not reported
NCT02104128	https://clinicaltrials.gov/show/NCT02104128	University of Oxford	Completed	False	True	2016-05-01		2020-10-19	Effects of Bupropion in Depression	Due but not reported
NCT02109640	https://clinicaltrials.gov/show/NCT02109640	University of Edinburgh	Completed	True	True	2015-08-01	2016-11-23	2020-10-19	A Comparison of Targinact vs. Oxycodone on Gut Function After Colorectal Surgery	Due and reported late	480
NCT02104232	https://clinicaltrials.gov/show/NCT02104232	London School of Hygiene and Tropical Medicine	Completed	False	True	2017-05-01		2020-10-19	Thinking Healthy Program - Peer Delivered, India (THPP-I)	Due but not reported
NCT02101346	https://clinicaltrials.gov/show/NCT02101346	Imperial College London	Terminated	False	True	2016-10-01		2020-10-19	A Human In Vivo Feeding Study Of The Blood Monocyte Response To Dietary Lipid Intake	Due but not reported
NCT02102841	https://clinicaltrials.gov/show/NCT02102841	University College London	Unknown status	False	True	2017-05-01		2020-10-19	Investigating Immune Mechanisms in Atopic Eczema	Inconsistent data
NCT02222727	https://clinicaltrials.gov/show/NCT02222727	St George's, University of London	Terminated	False	True	2016-11-01		2020-10-19	Effects of Donepezil on Regional Cerebral Blood Flow Following Aneurysmal Subarachnoid Haemorrhage	Due but not reported
NCT02223845	https://clinicaltrials.gov/show/NCT02223845	University of Southampton	Completed	False	True	2014-01-01		2020-10-19	Randomised Controlled Trial of the Effect of Music on Women Undergoing Assisted Reproductive Technology Treatments.	Due but not reported
NCT02220127	https://clinicaltrials.gov/show/NCT02220127	University College London	Recruiting	False	False	2020-04-01		2020-10-19	RCT of the 4mm vs. the 8mm Collimator for GKR of Brain Micrometastases	Inconsistent data
NCT02221765	https://clinicaltrials.gov/show/NCT02221765	Imperial College London	Terminated	False	True	2016-05-01		2020-10-19	Safety, Tolerability and Efficacy Study of PP1420 in HV	Due but not reported
NCT02226042	https://clinicaltrials.gov/show/NCT02226042	University of Manchester	Completed	False	True	2016-10-01		2020-10-19	Investigating the Mechanisms of Mindfulness-based Cognitive Therapy (MBCT)	Due but not reported
NCT02226614	https://clinicaltrials.gov/show/NCT02226614	University of Edinburgh	Completed	False	True	2016-02-01		2020-10-19	Development of a Head Cooling Device	Due but not reported
NCT02222064	https://clinicaltrials.gov/show/NCT02222064	University College London	Completed	False	True	2015-06-01		2020-10-19	Pilot of Mindfulness Therapy for Inpatients With Gastro-intestinal Pain	Due but not reported
NCT02226510	https://clinicaltrials.gov/show/NCT02226510	University of Dundee	Completed	False	True	2017-09-01		2020-10-19	MetfoRmin and Its Effects on Left Ventricular Hypertrophy in Normotensive Patients With Coronary Artery Disease	Due but not reported
NCT01805999	https://clinicaltrials.gov/show/NCT01805999	University of Nottingham	Completed	False	True	2013-10-01		2020-10-19	Ispaghula and Colonic Water Content	Due but not reported
NCT01809470	https://clinicaltrials.gov/show/NCT01809470	University College London	Unknown status	False	True	2013-12-01		2020-10-19	Metabolic Response to Playing Video Games	Inconsistent data
NCT01802489	https://clinicaltrials.gov/show/NCT01802489	University of Oxford	Completed	False	True	2015-11-01		2020-10-19	Amiloride Clinical Trial In Optic Neuritis	Due but not reported
NCT01801410	https://clinicaltrials.gov/show/NCT01801410	University of Liverpool	Completed	False	True	2015-06-01		2020-10-19	Induction With Foley OR Misoprostol (INFORM) Study	Due but not reported
NCT01804985	https://clinicaltrials.gov/show/NCT01804985	University of Liverpool	Unknown status	False	True	2018-05-01		2020-10-19	De- Escalation and Stopping Treatment of Imatinib, Nilotinib or sprYcel in Chronic Myeloid Leukaemia	Inconsistent data
NCT01803932	https://clinicaltrials.gov/show/NCT01803932	London School of Hygiene and Tropical Medicine	Completed	False	True	2010-11-01		2020-10-19	Evaluation of a Male-focused Intervention to Prevent Intimate Partner Violence in a Conflict-affected Setting	Due but not reported
NCT01800942	https://clinicaltrials.gov/show/NCT01800942	London School of Hygiene and Tropical Medicine	Completed	False	True	2014-12-01		2020-10-19	Prevention of Bacterial Infections in Newborn	Due but not reported
NCT00204113	https://clinicaltrials.gov/show/NCT00204113	University of Glasgow	Unknown status	False	True			2020-10-19	Control of Unsupported Paraplegic Standing	Inconsistent data
NCT00204126	https://clinicaltrials.gov/show/NCT00204126	University of Glasgow	Unknown status	False	True			2020-10-19	Exercise Testing During Treadmill Gait in Incomplete Spinal Cord Injury	Inconsistent data
NCT00204100	https://clinicaltrials.gov/show/NCT00204100	University of Glasgow	Unknown status	False	True			2020-10-19	Paraplegic Cycling: Improving Health After Spinal Cord Injury	Inconsistent data
NCT01734616	https://clinicaltrials.gov/show/NCT01734616	University of Nottingham	Completed	False	True	2012-08-01		2020-10-19	Dysfunction of Nutritive Blood Flow as a Determinant of Anabolic Resistance in Older People	Due but not reported
NCT01738971	https://clinicaltrials.gov/show/NCT01738971	University of Edinburgh	Completed	True	True	2012-12-01	2014-06-23	2020-10-19	Initiating Contraception After Emergency Contraception From Pharmacy	Due and reported late	569
NCT01730924	https://clinicaltrials.gov/show/NCT01730924	Queen Mary University of London	Completed	False	True	2014-12-01		2020-10-19	Comparison of Pulmonary Vein Isolation Using SmartTouch® Catheter With or Without Real-time Contact Force Data	Due but not reported
NCT01735357	https://clinicaltrials.gov/show/NCT01735357	King's College London	Completed	False	True	2010-04-01		2020-10-19	Differential Effects of Eicosapentaenoic Acid (EPA) and Docosahexaenoic Acid (DHA) on Platelet, Endothelial and Vascular Function	Due but not reported
NCT01739036	https://clinicaltrials.gov/show/NCT01739036	University of Oxford	Completed	False	True	2013-10-01		2020-10-19	A Phase I/IIa Sporozoite Challenge Study to Assess the Efficacy of Candidate Combination Malaria Vaccine Approaches Using the ChAd63 and MVA Vectors Encoding the Antigens ME-TRAP, CS and AMA1	Due but not reported
NCT01735539	https://clinicaltrials.gov/show/NCT01735539	University of Nottingham	Unknown status	False	True	2014-01-01		2020-10-19	Dysfunction of Nutritive Blood Flow as a Determinant of Anabolic Resistance With Age; the Role of Amino Acids in Modulating Muscle Metabolism	Inconsistent data
NCT01737021	https://clinicaltrials.gov/show/NCT01737021	Imperial College London	Completed	True	True	2014-07-01	2015-04-24	2020-10-19	Improving Outcomes After PICU Admission: A Pilot Study	Due and reported in time	297
NCT02110303	https://clinicaltrials.gov/show/NCT02110303	University of Edinburgh	Completed	False	True	2017-05-26		2020-10-19	DIAMOND - Dual Antiplatelet Therapy to Reduce Myocardial Injury	Due but not reported
NCT02111915	https://clinicaltrials.gov/show/NCT02111915	University of Liverpool	Completed	False	True	2017-01-01		2020-10-19	Thinking Healthy Program - Peer Delivered (Pakistan)	Due but not reported
NCT02116842	https://clinicaltrials.gov/show/NCT02116842	University of Leeds	Unknown status	False	True	2014-05-01		2020-10-19	Minimum Effective Dose (MED) & Epidural Bupivacaine	Inconsistent data
NCT02114307	https://clinicaltrials.gov/show/NCT02114307	Imperial College London	Completed	True	True	2014-10-01	2019-06-17	2020-10-19	REVITIVE for the Treatment of Patients With Venous Insufficiency	Due and reported late	1720
NCT03472703	https://clinicaltrials.gov/show/NCT03472703	University of Birmingham	Completed	False	True	2018-04-10		2020-10-19	Effect of Consumption on Cognitive Processes	Due but not reported
NCT03475342	https://clinicaltrials.gov/show/NCT03475342	London School of Hygiene and Tropical Medicine	Recruiting	False	False	2022-06-01		2020-10-19	World Maternal Antifibrinolytic Trial_2	Ongoing
NCT03471637	https://clinicaltrials.gov/show/NCT03471637	University of Edinburgh	Unknown status	False	True	2018-09-30		2020-10-19	Compassion-Focused Therapy for Chronic Pain	Inconsistent data
NCT03473990	https://clinicaltrials.gov/show/NCT03473990	University of Nottingham	Completed	False	False	2019-10-01		2020-10-19	Short-term, Home-based, High-intensity Interval Training (HIT) for Improving Fitness	Completed but not due
NCT03473678	https://clinicaltrials.gov/show/NCT03473678	University of Exeter	Completed	False	True	2015-05-28		2020-10-19	Dietary Nitrate and Healthy Older Adults	Due but not reported
NCT03477045	https://clinicaltrials.gov/show/NCT03477045	University of Southampton	Completed	False	False	2019-11-04		2020-10-19	Does Consuming Modified Plant Seed Oil Containing Fish Oil Fatty Acids Act in the Same Way as Consuming Fish Oil?	Completed but not due
NCT03474198	https://clinicaltrials.gov/show/NCT03474198	University College London	Recruiting	False	False	2022-03-12		2020-10-19	Two-month Regimens Using Novel Combinations to Augment Treatment Effectiveness for Drug-sensitive Tuberculosis	Ongoing
NCT03477981	https://clinicaltrials.gov/show/NCT03477981	Newcastle University	Completed	False	True	2012-01-18		2020-10-19	Acceptability of Dietary Fibre-based Foods	Due but not reported
NCT01623518	https://clinicaltrials.gov/show/NCT01623518	University of Oxford	Completed	False	True	2013-03-01		2020-10-19	A Phase I Study to Determine the Safety and Immunogenicity of the Candidate Influenza Vaccine ChAdOx1-NP+M1	Due but not reported
NCT01629251	https://clinicaltrials.gov/show/NCT01629251	University of Cambridge	Completed	False	True	2011-09-01		2020-10-19	Closing the Loop for 36 Hours in Adolescents With Type 1 Diabetes: Evaluation of Reduced Meal Bolusing	Due but not reported
NCT01621854	https://clinicaltrials.gov/show/NCT01621854	Imperial College London	Completed	False	True	2015-06-01		2020-10-19	NUC-1031 in Patients With Advanced Solid Tumours	Due but not reported
NCT01622387	https://clinicaltrials.gov/show/NCT01622387	Imperial College London	Withdrawn	False	False	2014-07-03		2020-10-19	Radial Artery Versus Saphenous Vein Patency (RSVP) Trial - 10 Year Follow-up	No reporting requirement
NCT01629277	https://clinicaltrials.gov/show/NCT01629277	University of Cambridge	Completed	False	True	2012-05-01		2020-10-19	Closing the Loop in Adolescents During Non-compliance Behaviours	Due but not reported
NCT01623011	https://clinicaltrials.gov/show/NCT01623011	University of Oxford	Completed	False	True	2015-12-15		2020-10-19	Can Shoulder Arthroscopy Work	Due but not reported
NCT01622972	https://clinicaltrials.gov/show/NCT01622972	University of Nottingham	Completed	False	True	2014-02-01		2020-10-19	Mode of Action of Moviprep	Due but not reported
NCT01622920	https://clinicaltrials.gov/show/NCT01622920	University of Leeds	Completed	False	True	2012-12-01		2020-10-19	Preliminary Clinical Study of Ultrasound to Measure Enamel Thickness	Due but not reported
NCT01621828	https://clinicaltrials.gov/show/NCT01621828	Imperial College London	Terminated	False	True	2012-08-01		2020-10-19	Multimedia Information and Pre-operative Anxiety	Due but not reported
NCT01621867	https://clinicaltrials.gov/show/NCT01621867	Imperial College London	Completed	False	True	2014-05-01		2020-10-19	Repeated Application of Gene Therapy in CF Patients	Due but not reported
NCT01623557	https://clinicaltrials.gov/show/NCT01623557	University of Oxford	Completed	False	True	2012-11-01		2020-10-19	A Challenge Study to Assess the Protective Efficacy of Two Malaria Vaccine Candidates	Due but not reported
NCT03795506	https://clinicaltrials.gov/show/NCT03795506	Imperial College London	Recruiting	False	False	2021-07-04		2020-10-19	TLA in Children With Moderate to Severe Atopic Eczema (TLA4AE)	Ongoing
NCT03791749	https://clinicaltrials.gov/show/NCT03791749	University College London	Recruiting	False	False	2020-02-01		2020-10-19	Mother and Late Preterm Lactation Study	Inconsistent data
NCT03796156	https://clinicaltrials.gov/show/NCT03796156	University of Southampton	Recruiting	False	False	2025-12-01		2020-10-19	Aspirin to Target Arterial Events in Chronic Kidney Disease	Ongoing
NCT03797716	https://clinicaltrials.gov/show/NCT03797716	University College London	Not yet recruiting	False	False	2020-09-30		2020-10-19	Paediatric Peri-operative Anxiety: Does the Little Journey App Help?	Ongoing
NCT03797807	https://clinicaltrials.gov/show/NCT03797807	Queen Mary University of London	Recruiting	False	False	2021-02-01		2020-10-19	Minimally-invasive Non-surgical and Surgical Periodontitis Treatment	Ongoing
NCT03797781	https://clinicaltrials.gov/show/NCT03797781	University of Exeter	Completed	False	False	2019-12-31		2020-10-19	Protein Ingestion and Skeletal Muscle Atrophy	Completed but not due
NCT03797989	https://clinicaltrials.gov/show/NCT03797989	University of Oxford	Recruiting	False	False	2021-03-01		2020-10-19	VAC069: A Study of Blood-stage Controlled Human P. Vivax Infection	Ongoing
NCT03797872	https://clinicaltrials.gov/show/NCT03797872	University of Oxford	Recruiting	False	False	2021-09-01		2020-10-19	Psoriatic Oligoarthritis Intervention With Symptomatic thErapy	Ongoing
NCT01828463	https://clinicaltrials.gov/show/NCT01828463	University of Liverpool	Completed	False	True	2013-10-01		2020-10-19	Dose Response Study of Nitisinone in Alkaptonuria	Due but not reported
NCT01826656	https://clinicaltrials.gov/show/NCT01826656	University College London	Withdrawn	False	False	2014-12-01		2020-10-19	Bone Healing in Healthy and Post-menopausal Osteoporotic Women	No reporting requirement
NCT01821547	https://clinicaltrials.gov/show/NCT01821547	University of Oxford	Completed	False	True	2014-04-01		2020-10-19	New Methods to Measure the Immune Response to Hepatitis B Vaccine	Due but not reported
NCT01821144	https://clinicaltrials.gov/show/NCT01821144	Queen Mary University of London	Unknown status	False	True	2014-02-01		2020-10-19	A School-based Education Programme to Reduce Salt Intake in Children and Their Families	Inconsistent data
NCT01822457	https://clinicaltrials.gov/show/NCT01822457	Imperial College London	Completed	True	True	2015-12-01	2019-02-21	2020-10-19	Effect of Nike FuelBand on Exercise and Function in Claudicants; a Randomised Controlled Trial	Due and reported late	1178
NCT01827579	https://clinicaltrials.gov/show/NCT01827579	University College London	Active, not recruiting	False	False	2020-07-01		2020-10-19	Infusion of Depleted T Cells Following Unrelated Donor Stem Cell Transplant (ICAT)	Inconsistent data
NCT01829490	https://clinicaltrials.gov/show/NCT01829490	University of Oxford	Completed	False	True	2016-04-01		2020-10-19	Safety Study of ChAdOx1 85A Vaccination With and Without MVA85A Boost in Healthy Adults	Due but not reported
NCT04181749	https://clinicaltrials.gov/show/NCT04181749	University of Leicester	Not yet recruiting	False	False	2022-10-31		2020-10-19	Peri-vascular Adipose Tissue Inflammation Evaluated Using Coronary CT Angiography	Ongoing
NCT04184830	https://clinicaltrials.gov/show/NCT04184830	King's College London	Completed	False	True	2014-10-01		2020-10-19	Improving Cognition in Schizophrenia Using Non-invasive Brain Stimulation	Due but not reported
NCT04181957	https://clinicaltrials.gov/show/NCT04181957	University of Birmingham	Recruiting	False	False	2020-04-01		2020-10-19	Effects of LDX on Cognitive Processes and Appetite	Inconsistent data
NCT04189744	https://clinicaltrials.gov/show/NCT04189744	London School of Hygiene and Tropical Medicine	Recruiting	False	False	2022-05-06		2020-10-19	The ASPIRE Trial - Aiming for Safe Pregnancies by Reducing Malaria and Infections of the Reproductive Tract	Ongoing
NCT04187911	https://clinicaltrials.gov/show/NCT04187911	University of Glasgow	Not yet recruiting	False	False	2024-01-30		2020-10-19	Relationships in Good Hands - Clinical and Cost-effectiveness of Dyadic Developmental Psychotherapy	Ongoing
NCT04186962	https://clinicaltrials.gov/show/NCT04186962	King's College London	Completed	False	False	2020-03-19		2020-10-19	Tetris to Reduce Intrusive Memories in Parents After PICU	Completed but not due
NCT04182009	https://clinicaltrials.gov/show/NCT04182009	University of Nottingham	Recruiting	False	False	2019-12-31		2020-10-19	A Comparison of Two Nebulisers for Sputum Induction	Inconsistent data
NCT04182867	https://clinicaltrials.gov/show/NCT04182867	King's College London	Not yet recruiting	False	False	2020-08-31		2020-10-19	Measuring the Cardio-metabolic Response to Diet Quality Modification During Night Work.	Inconsistent data
NCT04180709	https://clinicaltrials.gov/show/NCT04180709	University of Cambridge	Recruiting	False	False	2022-11-30		2020-10-19	CBT to Reduce Insomnia and Improve Social Recovery in Early Psychosis	Ongoing
NCT04184739	https://clinicaltrials.gov/show/NCT04184739	University College London	Not yet recruiting	False	False	2025-10-01		2020-10-19	Quality and Effectiveness of a Personalised App to Support Patients With Fixed Braces	Ongoing
NCT04181879	https://clinicaltrials.gov/show/NCT04181879	Queen's University, Belfast	Recruiting	False	False	2021-05-01		2020-10-19	Appropriate Polypharmacy in Older People in Primary Care	Ongoing
NCT01303887	https://clinicaltrials.gov/show/NCT01303887	University of Liverpool	Unknown status	False	True	2016-09-01		2020-10-19	A Trial Looking at Rituximab and Chemotherapy as a Treatment for Follicular Lymphoma in Elderly Patients	Inconsistent data
NCT01303874	https://clinicaltrials.gov/show/NCT01303874	University of Leeds	Completed	False	True	2010-11-05		2020-10-19	Etanercept and Methotrexate in Patients to Induce Remission in Early Arthritis (EMPIRE)	Due but not reported
NCT01308411	https://clinicaltrials.gov/show/NCT01308411	University of Nottingham	Completed	False	True	2012-03-01		2020-10-19	Predicting Steroid Response Using Exhaled Nitric Oxide	Due but not reported
NCT01308112	https://clinicaltrials.gov/show/NCT01308112	London School of Hygiene and Tropical Medicine	Completed	False	True	2013-04-01		2020-10-19	Prenatal Iron and Malaria Study	Due but not reported
NCT01306760	https://clinicaltrials.gov/show/NCT01306760	University of Aberdeen	Completed	False	True	2014-02-01		2020-10-19	The Use of Ketamine as an Anaesthetic During Electroconvulsive Therapy	Due but not reported
NCT01308255	https://clinicaltrials.gov/show/NCT01308255	University of Leeds	Completed	False	True	2011-02-01		2020-10-19	Infliximab as Induction Therapy in Early Rheumatoid Arthritis (IDEA)	Due but not reported
NCT00275132	https://clinicaltrials.gov/show/NCT00275132	University College London	Completed	False	True	2009-04-01		2020-10-19	Erlotinib in Treating Patients With Stage III or Stage IV Non-Small Cell Lung Cancer	Due but not reported
NCT00272480	https://clinicaltrials.gov/show/NCT00272480	Imperial College London	Completed	False	True	2002-07-30		2020-10-19	Zidovudine Plus Lamivudine in HTLV-I-associated Myelopathy: a Randomised Trial	Due but not reported
NCT00278083	https://clinicaltrials.gov/show/NCT00278083	Imperial College London	Completed	False	True			2020-10-19	TNF-alpha Directed Therapy in Asthma	Due but not reported
NCT01279668	https://clinicaltrials.gov/show/NCT01279668	University of Oxford	Unknown status	False	True	2012-10-01		2020-10-19	Montelukast for Persistent Cough in Young People and Adults	Inconsistent data
NCT01279707	https://clinicaltrials.gov/show/NCT01279707	Queen Mary University of London	Unknown status	False	True	2014-08-01		2020-10-19	Monoclonal Antibodies in Recurrent or Refractory B Cell Acute Lymphoblastic Leukaemia (ALL) (MARALL)	Inconsistent data
NCT01278459	https://clinicaltrials.gov/show/NCT01278459	University of Oxford	Completed	False	True	2012-04-01		2020-10-19	Can Atorvastatin Improve Vascular Function in Women With a History of Preeclampsia?	Due but not reported
NCT01277237	https://clinicaltrials.gov/show/NCT01277237	University of Edinburgh	Completed	False	True	2012-08-01		2020-10-19	The Effect Of Omega-3 Fatty Acids on Non-alcoholic Fatty Liver Disease	Due but not reported
NCT02967588	https://clinicaltrials.gov/show/NCT02967588	King's College London	Completed	False	True	2017-05-31		2020-10-19	An Intervention to Support Medication Adherence Following Acute Coronary Syndrome	Due but not reported
NCT02967549	https://clinicaltrials.gov/show/NCT02967549	King's College London	Completed	False	True	2018-08-01		2020-10-19	Neurally Adjusted Ventilatory Assist vs Proportional Assist Ventilation	Due but not reported
NCT02967562	https://clinicaltrials.gov/show/NCT02967562	King's College London	Completed	False	True	2018-03-01		2020-10-19	Neonatal Resuscitation - Sustained Inflations	Due but not reported
NCT02964650	https://clinicaltrials.gov/show/NCT02964650	University of Leeds	Completed	False	False	2019-09-30		2020-10-19	Optimising Pacemaker Therapy for Contractility	Completed but not due
NCT02969434	https://clinicaltrials.gov/show/NCT02969434	University of Aberdeen	Completed	False	True	2017-04-01		2020-10-19	Chronic Pain and Assessment of Sleep	Due but not reported
NCT02961738	https://clinicaltrials.gov/show/NCT02961738	University of Sheffield	Completed	False	True	2014-01-01		2020-10-19	Is Narrative Reformulation During Cognitive Analytic Therapy Helpful?	Due but not reported
NCT04290416	https://clinicaltrials.gov/show/NCT04290416	University of Birmingham	Enrolling by invitation	False	False	2021-12-01		2020-10-19	Human Single Neuron Recordings in Epilepsy Patients	Ongoing
NCT04297436	https://clinicaltrials.gov/show/NCT04297436	University of Oxford	Not yet recruiting	False	False	2020-12-01		2020-10-19	Gonococcal Vaccine Study in Key Populations in Kenya	Ongoing
NCT04297137	https://clinicaltrials.gov/show/NCT04297137	University of Exeter	Suspended	False	False	2021-01-01		2020-10-19	The Bioavailability of Multiple Novel, Sustainable, Non-animal Derived Protein Sources	No reporting requirement
NCT04291547	https://clinicaltrials.gov/show/NCT04291547	University of York	Recruiting	False	False	2020-12-31		2020-10-19	Computerised Behavioural Activation for Young People With Depression	Ongoing
NCT04292236	https://clinicaltrials.gov/show/NCT04292236	Queen Mary University of London	Completed	False	True	2019-07-22		2020-10-19	The Effect of Food Supplements on Food Intake and Gut Hormone Levels	Due but not reported
NCT04290273	https://clinicaltrials.gov/show/NCT04290273	University of Dundee	Not yet recruiting	False	False	2021-04-01		2020-10-19	Characterisation of the Time-course Response of UV-induced Erythema	Ongoing
NCT04292002	https://clinicaltrials.gov/show/NCT04292002	University of Nottingham	Recruiting	False	False	2020-11-30		2020-10-19	Test@Work Study: Evaluation of Attitudes and Uptake Within Employee Health Checks in the Construction Industry	Ongoing
NCT04297878	https://clinicaltrials.gov/show/NCT04297878	University of Southampton	Not yet recruiting	False	False	2022-01-01		2020-10-19	The BLIS Study: a Feasibility Study Assessing Compliance, Acceptability and Colonisation With Different Dosing Regimens of the Probiotic Supplement Streptococcus Salivarius K12 (Bactoblis®) in Adults	Ongoing
NCT00883402	https://clinicaltrials.gov/show/NCT00883402	University of Oxford	Recruiting	False	False	2020-12-01		2020-10-19	Carotid Endarterectomy Versus Carotid Artery Stenting in Asymptomatic Patients	Ongoing
NCT00020566	https://clinicaltrials.gov/show/NCT00020566	University of Leicester	Unknown status	False	True	2011-12-01		2020-10-19	Combination Chemotherapy With or Without Peripheral Stem Cell Transplantation, Radiation Therapy, and/or Surgery in Treating Patients With Ewing's Sarcoma	Inconsistent data
NCT00025090	https://clinicaltrials.gov/show/NCT00025090	University College London	Completed	False	True			2020-10-19	Radiation Therapy Plus Fluorouracil With or Without Additional Chemotherapy in Treating Patients With Primary Anal Cancer	Due but not reported
NCT00262769	https://clinicaltrials.gov/show/NCT00262769	University College London	Completed	False	True	2008-08-01		2020-10-19	Gemcitabine With or Without Cisplatin in Treating Patients With Unresectable Locally Advanced or Metastatic Cholangiocarcinoma or Other Biliary Tract Tumors	Due but not reported
NCT00269178	https://clinicaltrials.gov/show/NCT00269178	London School of Hygiene and Tropical Medicine	Completed	False	True			2020-10-19	Cluster Randomized Trial of Peer Health Education in Malaria in The Gambia	Due but not reported
NCT01572064	https://clinicaltrials.gov/show/NCT01572064	University of Nottingham	Completed	False	True	2012-09-01		2020-10-19	Magnetic Resonance Imaging in the Evaluation of Liver Fibrosis	Due but not reported
NCT01575301	https://clinicaltrials.gov/show/NCT01575301	University of Dundee	Completed	False	True	2015-07-01		2020-10-19	DIabetes REsearCh on Patient sTratification (DIRECT): GLP-1R Agonists	Due but not reported
NCT01572025	https://clinicaltrials.gov/show/NCT01572025	University of Nottingham	Completed	False	True	2014-12-01		2020-10-19	Dehydroepiandrosterone (DHEA) Intervention To Treat Ovarian Aging	Due but not reported
NCT01573143	https://clinicaltrials.gov/show/NCT01573143	University of Oxford	Completed	False	True	2014-09-01		2020-10-19	Statin Therapy In Cardiac Surgery	Due but not reported
NCT01575262	https://clinicaltrials.gov/show/NCT01575262	Queen's University, Belfast	Completed	False	True	2011-07-01		2020-10-19	The Physical Activity Loyalty Card Scheme	Due but not reported
NCT01573156	https://clinicaltrials.gov/show/NCT01573156	University of Oxford	Terminated	False	True	2014-05-01		2020-10-19	Vascular Targeted Photodynamic Therapy T1a Renal Tumours	Due but not reported
NCT01136148	https://clinicaltrials.gov/show/NCT01136148	University of Nottingham	Completed	False	True	2012-06-01		2020-10-19	Trial of a Medical and Mental Health Unit for Older People	Due but not reported
NCT01133886	https://clinicaltrials.gov/show/NCT01133886	King's College London	Unknown status	False	True	2012-09-01		2020-10-19	Use of Decitabine in Myelodysplastic Syndrome (MDS) Following Azacitidine (AZA) Failure	Inconsistent data
NCT01134848	https://clinicaltrials.gov/show/NCT01134848	University of Nottingham	Completed	False	True	2010-02-01		2020-10-19	A Study of Serial Magnetic Resonance Cholangiopancreatography (MRCP) Following Morphine-neostigmine and Secretin Provocation in Healthy Volunteers	Due but not reported
NCT01134835	https://clinicaltrials.gov/show/NCT01134835	University of Nottingham	Terminated	False	True	2012-02-01		2020-10-19	PPAR-gamma: a Novel Therapeutic Target for Asthma?	Due but not reported
NCT01134497	https://clinicaltrials.gov/show/NCT01134497	Cardiff University	Withdrawn	False	False	2011-08-16		2020-10-19	Carboplatin With or Without ZD4054 in Patients With Metastatic Breast Cancer	No reporting requirement
NCT01130376	https://clinicaltrials.gov/show/NCT01130376	Imperial College London	Terminated	False	True	2011-10-01		2020-10-19	Novel Interventions in HIV-1 Infection	Due but not reported
NCT03287466	https://clinicaltrials.gov/show/NCT03287466	University College London	Recruiting	False	False	2019-11-30		2020-10-19	Targeted OXYgen Therapy in Critical Illness	Inconsistent data
NCT03286140	https://clinicaltrials.gov/show/NCT03286140	Imperial College London	Completed	False	True	2019-03-31		2020-10-19	Early Venous Reflux Ablation Ulcer Trial	Due but not reported
NCT03282877	https://clinicaltrials.gov/show/NCT03282877	University of Nottingham	Active, not recruiting	False	True	2019-08-01		2020-10-19	iCST Web-application for People With Dementia	Inconsistent data
NCT03282188	https://clinicaltrials.gov/show/NCT03282188	University of Leeds	Withdrawn	False	False	2018-07-01		2020-10-19	REO13 Melanoma With of Without GM-CSF	No reporting requirement
NCT03288506	https://clinicaltrials.gov/show/NCT03288506	Queen's University, Belfast	Completed	False	True	2018-01-30		2020-10-19	Developing E-health Services (DES): The Feasibility and Acceptability of Video-conferencing for Adults With Depression	Due but not reported
NCT03288532	https://clinicaltrials.gov/show/NCT03288532	University College London	Recruiting	False	False	2024-07-01		2020-10-19	Renal Adjuvant MultiPle Arm Randomised Trial	Ongoing
NCT03284775	https://clinicaltrials.gov/show/NCT03284775	University College London	Recruiting	False	False	2021-08-01		2020-10-19	Intraoperative Ultrasound in Patients Undergoing Transsphenoidal Surgery for Pituitary Adenoma	Ongoing
NCT03284216	https://clinicaltrials.gov/show/NCT03284216	University of Birmingham	Completed	False	True	2018-11-30		2020-10-19	Hyperglycemia and Exercise.	Due but not reported
NCT01678430	https://clinicaltrials.gov/show/NCT01678430	University of Liverpool	Unknown status	False	True	2017-12-01		2020-10-19	A Trial Looking at Ofatumumab for People With Chronic Lymphocytic Leukaemia Who Cannot Have More Intensive Treatment	Inconsistent data
NCT01671228	https://clinicaltrials.gov/show/NCT01671228	University of Leeds	Completed	False	True	2014-03-01		2020-10-19	Developing and Evaluating the Yorkshire Dialysis Decision Aid	Due but not reported
NCT01679119	https://clinicaltrials.gov/show/NCT01679119	University College London	Active, not recruiting	False	True	2019-03-01		2020-10-19	Treatment of Patients With Diffuse Large B Cell Lymphoma Who Are Not Suitable for Anthracycline Containing Chemotherapy	Inconsistent data
NCT01674933	https://clinicaltrials.gov/show/NCT01674933	University of Glasgow	Completed	False	True	2017-08-31		2020-10-19	Fluoride Varnish For Childsmile Nursery School Attenders	Due but not reported
NCT01670149	https://clinicaltrials.gov/show/NCT01670149	University of Nottingham	Completed	False	True	2016-07-01		2020-10-19	Rifaximin for Preventing Relapse of Clostridium Associated Diarrhoea	Due but not reported
NCT01678846	https://clinicaltrials.gov/show/NCT01678846	London School of Hygiene and Tropical Medicine	Completed	True	True	2014-07-01	2015-10-08	2020-10-19	Good Schools Study	Due and reported late	464
NCT00295490	https://clinicaltrials.gov/show/NCT00295490	University of Southampton	Terminated	True	True	2007-11-01	2009-06-19	2020-10-19	Trial Evaluating Devil's Claw for the Treatment of Hip and Knee Osteoarthritis	Due and reported late	596
NCT00290368	https://clinicaltrials.gov/show/NCT00290368	Imperial College London	Completed	False	True			2020-10-19	Repeat Nasal Allergen Challenge	Due but not reported
NCT00290381	https://clinicaltrials.gov/show/NCT00290381	Imperial College London	Completed	False	True			2020-10-19	The Effects of OC000459 on Nasal Mediators	Due but not reported
NCT00291408	https://clinicaltrials.gov/show/NCT00291408	Imperial College London	Withdrawn	False	False	2007-06-01		2020-10-19	Effect of Symbicort on HAT and HDAC in Sputum Macrophages of COPD	No reporting requirement
NCT00299260	https://clinicaltrials.gov/show/NCT00299260	University College London	Unknown status	False	True	2009-09-01		2020-10-19	CMV Glycoprotein B Vaccine in Allograft Recipients	Inconsistent data
NCT00294580	https://clinicaltrials.gov/show/NCT00294580	Imperial College London	Completed	False	True			2020-10-19	Early Childhood Malaria Prevention With Maloprim in The Gambia	Due but not reported
NCT00299442	https://clinicaltrials.gov/show/NCT00299442	University of Oxford	Unknown status	False	True	2009-02-01		2020-10-19	Self-Help Parent Training for Conduct Problems in Children	Inconsistent data
NCT00479271	https://clinicaltrials.gov/show/NCT00479271	London School of Hygiene and Tropical Medicine	Completed	False	True	2005-02-01		2020-10-19	Evaluating the Effectiveness of a Community Based Intervention for Persons With Dementia and Their Caregivers in a Developing Country	Due but not reported
NCT00478504	https://clinicaltrials.gov/show/NCT00478504	University of Nottingham	Completed	False	True	2014-06-01		2020-10-19	Letrozole Versus Clomifene Citrate for Ovulation Induction	Due but not reported
NCT00473876	https://clinicaltrials.gov/show/NCT00473876	University of Dundee	Completed	True	True	2009-04-01	2013-01-14	2020-10-19	Metformin in Insulin Resistant Left Ventricular (LV) Dysfunction (TAYSIDE Trial)	Due and reported late	1384
NCT00476164	https://clinicaltrials.gov/show/NCT00476164	King's College London	Completed	False	True	2015-05-01		2020-10-19	Study of Rituximab to Treat Chronic Renal Transplant Rejection	Due but not reported
NCT00474877	https://clinicaltrials.gov/show/NCT00474877	University of Southampton	Completed	False	True			2020-10-19	The Clinical Effectiveness of Static Resting Splints in Early Rheumatoid Arthritis	Due but not reported
NCT00479908	https://clinicaltrials.gov/show/NCT00479908	University of Edinburgh	Completed	False	True			2020-10-19	Blood Pressure Interaction Between Sildenafil and Sublingual Glyceryl Trinitrate (GTN) in Men With Angina	Due but not reported
NCT02612233	https://clinicaltrials.gov/show/NCT02612233	St George's, University of London	Completed	False	True	2016-05-01		2020-10-19	Pain Management in Osteoarthritis Using the Centrally Acting Analgesics Duloxetine and Pregabalin	Due but not reported
NCT02618174	https://clinicaltrials.gov/show/NCT02618174	University of Birmingham	Completed	False	True	2014-07-01		2020-10-19	Enhanced Broccoli Consumption After a Liking Norm and Vegetable Variety Message: Effects After a 24 Hour Delay.	Due but not reported
NCT04499677	https://clinicaltrials.gov/show/NCT04499677	University College London	Recruiting	False	False	2020-12-11		2020-10-19	FLARE: Favipiravir +/- Lopinavir: A RCT of Early Antivirals	Ongoing
NCT04495361	https://clinicaltrials.gov/show/NCT04495361	University of Edinburgh	Enrolling by invitation	False	False	2020-08-01		2020-10-19	Online Learning Portal on Under Five Pneumonia	Inconsistent data
NCT04490044	https://clinicaltrials.gov/show/NCT04490044	Queen Mary University of London	Not yet recruiting	False	False	2021-03-01		2020-10-19	Under and Over Rehabilitation Study	Ongoing
NCT04493047	https://clinicaltrials.gov/show/NCT04493047	University of Edinburgh	Recruiting	False	False	2020-12-01		2020-10-19	mHealth for Pneumonia Prevention	Ongoing
NCT04498221	https://clinicaltrials.gov/show/NCT04498221	University College London	Not yet recruiting	False	False	2024-07-01		2020-10-19	Lymphatic Mapping Of Oropharyngeal Cancer	Ongoing
NCT04494594	https://clinicaltrials.gov/show/NCT04494594	King's College London	Enrolling by invitation	False	False	2021-09-01		2020-10-19	Drinks:Ration - Combat Stress Randomized Controlled Trial	Ongoing
NCT00878007	https://clinicaltrials.gov/show/NCT00878007	London School of Hygiene and Tropical Medicine	Completed	False	True	2012-04-01		2020-10-19	Impact of Malaria Prevention on Health and Education in Kenyan Schoolchildren	Due but not reported
NCT00874692	https://clinicaltrials.gov/show/NCT00874692	London School of Hygiene and Tropical Medicine	Completed	False	True	2009-07-01		2020-10-19	Health and Environmental Effects of Boiler Management Systems in Social Housing	Due but not reported
NCT00877851	https://clinicaltrials.gov/show/NCT00877851	Queen's University, Belfast	Completed	False	True	2010-12-01		2020-10-19	Evaluation of an Interactive CD-ROM for People With Type 2 Diabetes	Due but not reported
NCT00874341	https://clinicaltrials.gov/show/NCT00874341	Queen's University, Belfast	Completed	False	True	2011-07-01		2020-10-19	Effect of Fruit and Vegetables on Insulin Resistance	Due but not reported
NCT00875732	https://clinicaltrials.gov/show/NCT00875732	University of Dundee	Completed	False	True	2010-09-01		2020-10-19	Choosing the Right Pacing Mode in Heart Failure - The CHOICE Trial	Due but not reported
NCT00872469	https://clinicaltrials.gov/show/NCT00872469	London School of Hygiene and Tropical Medicine	Completed	False	True	2016-06-01		2020-10-19	World Maternal Antifibrinolytic Trial	Due but not reported
NCT00878397	https://clinicaltrials.gov/show/NCT00878397	London School of Hygiene and Tropical Medicine	Completed	False	True	2010-07-01		2020-10-19	Impact of School-based Delivery of Long Lasting Insecticide Nets	Due but not reported
NCT04522128	https://clinicaltrials.gov/show/NCT04522128	University of Manchester	Recruiting	False	False	2022-03-31		2020-10-19	Does Quality of Life Decline During the COVID-19 Pandemic and Can we Change Behaviour to Improve Poor Quality of Life?	Ongoing
NCT04521881	https://clinicaltrials.gov/show/NCT04521881	London School of Hygiene and Tropical Medicine	Not yet recruiting	False	False	2024-03-31		2020-10-19	Clinical Randomisation of an Anti-fibrinolytic in Symptomatic Mild Head Injury in Older Adults	Ongoing
NCT04529434	https://clinicaltrials.gov/show/NCT04529434	University of Oxford	Not yet recruiting	False	False	2024-01-30		2020-10-19	Star Homes Project 2	Ongoing
NCT04529018	https://clinicaltrials.gov/show/NCT04529018	University of Cambridge	Recruiting	False	False	2020-11-30		2020-10-19	CETO First in Human Trial	Ongoing
NCT01696370	https://clinicaltrials.gov/show/NCT01696370	University College London	Unknown status	False	True	2014-04-01		2020-10-19	Trimetazidine Therapy in Hypertrophic Cardiomyopathy	Inconsistent data
NCT01690182	https://clinicaltrials.gov/show/NCT01690182	University of Nottingham	Completed	False	True	2012-12-01		2020-10-19	MRI Study of Stomach Volumes and Satiety	Due but not reported
NCT01692015	https://clinicaltrials.gov/show/NCT01692015	Imperial College London	Unknown status	False	True	2013-09-01		2020-10-19	Diet and Hereditary Haemorrhagic Telangiectasia	Inconsistent data
NCT01692002	https://clinicaltrials.gov/show/NCT01692002	Imperial College London	Completed	False	True	2019-08-01		2020-10-19	Oral Propionate to Treat and Prevent Diabetes	Due but not reported
NCT01691976	https://clinicaltrials.gov/show/NCT01691976	Imperial College London	Unknown status	False	True	2013-09-01		2020-10-19	Mild Cognitive Impairment in Men Following Androgen Deprivation	Inconsistent data
NCT01692418	https://clinicaltrials.gov/show/NCT01692418	University College London	Completed	False	True	2019-05-01		2020-10-19	Preoperative Intravenous Iron to Treat Anaemia in Major Surgery	Due but not reported
NCT01697852	https://clinicaltrials.gov/show/NCT01697852	London School of Hygiene and Tropical Medicine	Unknown status	False	True	2012-11-01		2020-10-19	The Combined Use of Indoor Residual Spraying (IRS) and Long-lasting Insecticidal Nets (LLINs) for Malaria Prevention	Inconsistent data
NCT01694030	https://clinicaltrials.gov/show/NCT01694030	University of Southampton	Unknown status	False	True	2014-12-01		2020-10-19	Effects of Repeated Attachment Security Priming on Depressed Mood: a Clinical Study	Inconsistent data
NCT01694862	https://clinicaltrials.gov/show/NCT01694862	London School of Hygiene and Tropical Medicine	Completed	False	True	2012-12-01		2020-10-19	Benefits and Costs of Integrating Sexual-Reproductive Health and HIV Services in Kenya and Swaziland	Due but not reported
NCT01713517	https://clinicaltrials.gov/show/NCT01713517	London School of Hygiene and Tropical Medicine	Unknown status	False	True	2014-10-01		2020-10-19	Impact of Insecticide Resistance on Vector Control	Inconsistent data
NCT01714765	https://clinicaltrials.gov/show/NCT01714765	Queen Mary University of London	Completed	False	True	2012-10-01		2020-10-19	Dose Escalation Study Investigating Everolimus and Dovitinib in Metastatic Clear Cell Renal Cancer	Due but not reported
NCT01710111	https://clinicaltrials.gov/show/NCT01710111	University of Nottingham	Completed	False	True	2013-07-01		2020-10-19	Evaluating Modes of Influenza Transmission	Due but not reported
NCT01710280	https://clinicaltrials.gov/show/NCT01710280	King's College London	Completed	False	True	2011-12-01		2020-10-19	Palmitic Acid in the Sn-2 Position of Triacylglycerols and Postprandial Lipemia	Due but not reported
NCT01718054	https://clinicaltrials.gov/show/NCT01718054	London School of Hygiene and Tropical Medicine	Unknown status	False	True	2016-09-01		2020-10-19	Vascular Function Intervention Trial in Sickle Cell Disease	Inconsistent data
NCT02434159	https://clinicaltrials.gov/show/NCT02434159	University College London	Unknown status	False	True	2017-09-01		2020-10-19	Role of Cardiac Computed Tomography in Optimising Response to Cardiac Resynchronisation Therapy	Inconsistent data
NCT02430064	https://clinicaltrials.gov/show/NCT02430064	University of Leicester	Completed	False	True	2015-04-01		2020-10-19	Effects of Chronic Intake of Processed Foods on Circulating Inflammatory Markers in Healthy Men	Due but not reported
NCT02433080	https://clinicaltrials.gov/show/NCT02433080	University College London	Completed	True	True	2015-12-01	2019-05-29	2020-10-19	Diet and Physical Activity in Uterine Cancer Survivors	Due and reported late	1275
NCT02436200	https://clinicaltrials.gov/show/NCT02436200	Imperial College London	Completed	True	True	2015-10-01	2019-08-19	2020-10-19	Neuromuscular Electrical Stimulation (NMES) in Patients With Intermittent Claudication	Due and reported late	1418
NCT02435524	https://clinicaltrials.gov/show/NCT02435524	London School of Hygiene and Tropical Medicine	Completed	True	True	2017-08-01	2018-05-01	2020-10-19	Alive & Thrive Evaluation in Burkina Faso	Due and reported in time	273
NCT02433184	https://clinicaltrials.gov/show/NCT02433184	University of Leeds	Completed	False	True	2017-08-01		2020-10-19	Very Early Versus Delayed Etanercept in Patients With RA	Due but not reported
NCT02436213	https://clinicaltrials.gov/show/NCT02436213	Imperial College London	Unknown status	False	True	2017-09-01		2020-10-19	Cardiopulmonary Exercise Testing to Evaluate Pulmonary AVMs	Inconsistent data
NCT02431988	https://clinicaltrials.gov/show/NCT02431988	University College London	Active, not recruiting	False	False	2020-03-01		2020-10-19	Evaluation of CAR19 T-cells as an Optimal Bridge to Allogeneic Transplantation	Inconsistent data
NCT02435459	https://clinicaltrials.gov/show/NCT02435459	University of Birmingham	Unknown status	False	True	2015-12-01		2020-10-19	The Effect of Different Lining Strategies on Amalgam Restorations	Inconsistent data
NCT02181777	https://clinicaltrials.gov/show/NCT02181777	King's College London	Unknown status	False	True	2015-12-01		2020-10-19	Group Training for Social Skills in Psychosis	Inconsistent data
NCT02183883	https://clinicaltrials.gov/show/NCT02183883	University College London	Recruiting	False	False	2023-11-01		2020-10-19	Deciphering Afatinib Response and Resistance With INtratumour Heterogeneity	Ongoing
NCT02181075	https://clinicaltrials.gov/show/NCT02181075	University of Oxford	Completed	True	True	2017-03-01	2018-11-22	2020-10-19	Targeted Chemotherapy Using Focused Ultrasound for Liver Tumours	Due and reported late	631
NCT02188342	https://clinicaltrials.gov/show/NCT02188342	University of Nottingham	Completed	False	True	2017-04-01		2020-10-19	Assessing The Effectiveness of a Preoperative High Intensity Interval Training Programme In Older Colorectal Cancer Patients	Due but not reported
NCT02181088	https://clinicaltrials.gov/show/NCT02181088	University of Oxford	Completed	False	True	2015-10-01		2020-10-19	A Phase Ia Clinical Trial to Assess the Safety and Immunogenicity of New Plasmodium Falciparum Malaria Vaccine Candidates ChAd63 RH5 Alone and With MVA RH5	Due but not reported
NCT04217278	https://clinicaltrials.gov/show/NCT04217278	University of Birmingham	Recruiting	False	False	2024-01-01		2020-10-19	A Trial of Treatments to Assess the Effects on Outcome of Adults With AML and MDS Undergoing Allogeneic SCT	Ongoing
NCT04219124	https://clinicaltrials.gov/show/NCT04219124	University of Leicester	Recruiting	False	False	2020-04-20		2020-10-19	The Effect of a SGLT2 Inhibitor on Glucose Flux, Lipolysis and Exercise in Type 2 Diabetes	Inconsistent data
NCT04217460	https://clinicaltrials.gov/show/NCT04217460	University College London	Recruiting	False	False	2021-12-31		2020-10-19	Intervention for Fluency Difficulty	Ongoing
NCT00160368	https://clinicaltrials.gov/show/NCT00160368	St George's, University of London	Unknown status	False	True			2020-10-19	Effects of Potassium Salts on Blood Pressure and Target Organ Damage	Inconsistent data
NCT00169078	https://clinicaltrials.gov/show/NCT00169078	London School of Hygiene and Tropical Medicine	Completed	False	True			2020-10-19	Impact of Insecticide-treated Curtains on Antimalarial Drug Resistance	Due but not reported
NCT00169117	https://clinicaltrials.gov/show/NCT00169117	London School of Hygiene and Tropical Medicine	Completed	False	True	2002-12-01		2020-10-19	A Stitch in Time May Save Lives: Turning Poor Bednets Into Good Ones	Due but not reported
NCT03388047	https://clinicaltrials.gov/show/NCT03388047	University of Cambridge	Recruiting	False	False	2020-12-31		2020-10-19	Feasibility of Multi-Spectral Endoscopic Imaging for Detection of Early Neoplasia in Barrett's Oesophagus	Ongoing
NCT03388528	https://clinicaltrials.gov/show/NCT03388528	Newcastle University	Completed	False	True	2019-02-07		2020-10-19	Low Residue Diet Study in Mitochondrial Disease	Due but not reported
NCT03387670	https://clinicaltrials.gov/show/NCT03387670	University College London	Recruiting	False	False	2023-08-31		2020-10-19	Multiple Sclerosis-Simvastatin Trial 2	Ongoing
NCT03383809	https://clinicaltrials.gov/show/NCT03383809	University of Glasgow	Completed	False	True	2019-07-06		2020-10-19	Impact of Non Digestible Carbohydrate on Production of Phenolic Acids From Strawberry Juice	Due but not reported
NCT03380572	https://clinicaltrials.gov/show/NCT03380572	Imperial College London	Completed	True	True	2017-12-01	2019-02-19	2020-10-19	Initial Experience With a New Laparoscopic Based Robotically Assisted Surgical System for Cholecystectomy	Due and reported late	445
NCT03382548	https://clinicaltrials.gov/show/NCT03382548	University of Oxford	Recruiting	False	False	2021-06-01		2020-10-19	Defining Antibiotic Treatment Duration for Ventilator - Associated Lung Infection	Ongoing
NCT03385226	https://clinicaltrials.gov/show/NCT03385226	University College London	Recruiting	False	False	2022-01-01		2020-10-19	A Trial Assessing the Effect of Pembrolizumab Combined With Radiotherapy in Patients With Relapsed, Refractory, Specified Stages of Cutaneous T-cell Lymphoma (CTCL) Mycosis Fungoides (MF)/Sezary Syndrome (SS)	Ongoing
NCT03386201	https://clinicaltrials.gov/show/NCT03386201	University of Oxford	Unknown status	False	True	2018-06-01		2020-10-19	FLuorescence Cholangiography Using Methylene Blue	Inconsistent data
NCT00655707	https://clinicaltrials.gov/show/NCT00655707	Imperial College London	Completed	True	True	2009-04-01	2019-05-07	2020-10-19	A Phase I/II Safety and Tolerability Dose Escalation Study of Autologous Stem Cells to Patients With Liver Insufficiency	Due and reported late	3688
NCT00653627	https://clinicaltrials.gov/show/NCT00653627	University of Oxford	Completed	False	True	2010-04-01		2020-10-19	A Study to Quantify Bacille Calmette Guerin (BCG) and Characterise the Immune Response After BCG Vaccination	Due but not reported
NCT00652132	https://clinicaltrials.gov/show/NCT00652132	University of Birmingham	Completed	False	True	2017-09-04		2020-10-19	Cisplatin With or Without Sodium Thiosulfate in Treating Young Patients With Stage I, II, or III Childhood Liver Cancer	Due but not reported
NCT00653770	https://clinicaltrials.gov/show/NCT00653770	University of Oxford	Completed	False	True	2010-01-01		2020-10-19	A Phase I Study to Assess the Safety and Immunogenicity of Tuberculosis (TB) Vaccine Candidates FP85A and MVA85A	Due but not reported
NCT00655928	https://clinicaltrials.gov/show/NCT00655928	Imperial College London	Completed	True	True	2009-07-01	2019-08-22	2020-10-19	Modulation of Lung Injury Complicating Lung Resection	Due and reported late	3704
NCT00655616	https://clinicaltrials.gov/show/NCT00655616	University of Dundee	Completed	False	True	2009-08-01		2020-10-19	Add-on Salmeterol Versus Montelukast in Arg/Arg-16 Asthmatics	Due but not reported
NCT00654316	https://clinicaltrials.gov/show/NCT00654316	University of Oxford	Completed	False	True	2005-11-01		2020-10-19	Study of the Safety and Immunogenicity of Bacille Calmette Guerin (BCG) Vaccine	Due but not reported
NCT01101737	https://clinicaltrials.gov/show/NCT01101737	St George's, University of London	Completed	False	True	2009-12-01		2020-10-19	Trial of a Nurse Led Hypertension Clinic in Inner City General Practices	Due but not reported
NCT01102049	https://clinicaltrials.gov/show/NCT01102049	Imperial College London	Completed	False	True	2009-12-01		2020-10-19	Food-related Differences in Human Metabolite Profiles	Due but not reported
NCT01101685	https://clinicaltrials.gov/show/NCT01101685	University of Oxford	Completed	False	True	2011-03-01		2020-10-19	Neural Responses and Dysphoria: Modulation by a Pharmacological Probe	Due but not reported
NCT01105338	https://clinicaltrials.gov/show/NCT01105338	University of Bristol	Completed	False	True	2010-08-01		2020-10-19	Lycopene or Green Tea for Men at Risk of Prostate Cancer	Due but not reported
NCT01102062	https://clinicaltrials.gov/show/NCT01102062	Imperial College London	Completed	False	True	2009-12-01		2020-10-19	Human Urinary Biomarker for Orange Juice Consumption	Due but not reported
NCT01106261	https://clinicaltrials.gov/show/NCT01106261	University College London	Active, not recruiting	False	False	2020-06-01		2020-10-19	A Randomised Trial of Pulmonary Metastasectomy in Colorectal Cancer	Inconsistent data
NCT01100736	https://clinicaltrials.gov/show/NCT01100736	University of Edinburgh	Completed	False	True	2009-09-01		2020-10-19	Role of Endothelin-A (ETA) and Endothelin-B (ETB) Receptors in the Vasodilatory Response to Endothelin-3 (ET-3)	Due but not reported
NCT03592147	https://clinicaltrials.gov/show/NCT03592147	University College London	Completed	False	True	2018-06-04		2020-10-19	Investigation of Different Relaxation Techniques in Eliciting a Relaxation Response	Due but not reported
NCT03590392	https://clinicaltrials.gov/show/NCT03590392	University of Oxford	Completed	False	False	2019-09-30		2020-10-19	Safety and Immunogenicity of a Candidate CHIKV Vaccine (CHIK001)	Completed but not due
NCT03592966	https://clinicaltrials.gov/show/NCT03592966	King's College London	Recruiting	False	False	2019-10-01		2020-10-19	Investigating the Acute Effects of Blueberry (Poly)Phenols on Vascular Function and Cognition in Healthy Individuals.	Inconsistent data
NCT03595722	https://clinicaltrials.gov/show/NCT03595722	Imperial College London	Recruiting	False	False	2022-08-28		2020-10-19	Exploring HIFU as a Treatment for Rectal and Other Pelvic Cancers	Ongoing
NCT03593551	https://clinicaltrials.gov/show/NCT03593551	University College London	Completed	False	True	2018-06-28		2020-10-19	Effects of Different Relaxation Interventions on Reducing Stress in Chinese Breastfeeding Mothers	Due but not reported
NCT03594552	https://clinicaltrials.gov/show/NCT03594552	King's College London	Unknown status	False	False	2019-09-30		2020-10-19	Modulation of the Brain Excitatory/Inhibitory (E/I) Balance in Autism Spectrum Disorder (ASD)	Inconsistent data
NCT03593512	https://clinicaltrials.gov/show/NCT03593512	University of Oxford	Recruiting	False	False	2021-02-01		2020-10-19	Deep Brain Stimulation for Autonomic and Gait Symptoms in Multiple System Atrophy	Ongoing
NCT03593863	https://clinicaltrials.gov/show/NCT03593863	University of Oxford	Unknown status	False	True	2019-09-01		2020-10-19	The Effects of an In-school Physical Activity Intervention on Adolescents' Brain Structure and Function	Inconsistent data
NCT00456183	https://clinicaltrials.gov/show/NCT00456183	University of Oxford	Completed	False	True			2020-10-19	Safety and Immunogenicity of MVA85A in Volunteers Latently Infected With TB.	Due but not reported
NCT00459264	https://clinicaltrials.gov/show/NCT00459264	University of Oxford	Completed	False	True	2011-06-01		2020-10-19	Prevention of Mood Disorders by Folic Acid Supplementation	Due but not reported
NCT00458796	https://clinicaltrials.gov/show/NCT00458796	University of Leeds	Unknown status	False	True			2020-10-19	Comparison of Two Schedules of Zoledronic Acid in Treating Patients With Breast Cancer That Has Spread to the Bone	Inconsistent data
NCT02417662	https://clinicaltrials.gov/show/NCT02417662	University College London	Recruiting	False	False	2022-08-01		2020-10-19	Stereotactic Ablative Radiotherapy for Oligometastatic Non-small Cell Lung Cancer	Ongoing
NCT02416570	https://clinicaltrials.gov/show/NCT02416570	University of Nottingham	Terminated	False	True	2015-10-01		2020-10-19	Is Clarithromycin a Potential Treatment for Cachexia in People With Lung Cancer?	Due but not reported
NCT02298036	https://clinicaltrials.gov/show/NCT02298036	University of Nottingham	Completed	False	True	2017-12-01		2020-10-19	Helping Urgent Care Users Cope With Distress About Physical Complaints	Due but not reported
NCT02295111	https://clinicaltrials.gov/show/NCT02295111	University of Edinburgh	Completed	False	True	2015-07-01		2020-10-19	Electro-acupuncture (EA) and Chronic Pelvic Pain (CPP)	Due but not reported
NCT02290561	https://clinicaltrials.gov/show/NCT02290561	University College London	Unknown status	False	True	2015-10-01		2020-10-19	SmartTarget THERAPY	Inconsistent data
NCT02291250	https://clinicaltrials.gov/show/NCT02291250	University of Aberdeen	Recruiting	False	True	2019-09-01		2020-10-19	Effect of Soft Fruit on Postprandial Blood Glucose	Inconsistent data
NCT02292927	https://clinicaltrials.gov/show/NCT02292927	Imperial College London	Completed	True	True	2015-12-01	2016-09-07	2020-10-19	Trimodal Prehabilitation for Aneurysm Surgery Study	Due and reported in time	281
NCT02298049	https://clinicaltrials.gov/show/NCT02298049	University of Birmingham	Completed	False	True	2010-12-01		2020-10-19	An fMRI Study of Satiation in Healthy Volunteers.	Due but not reported
NCT02296983	https://clinicaltrials.gov/show/NCT02296983	University of Oxford	Unknown status	False	True	2016-02-01		2020-10-19	A Study to Find Out if the New Ebola Vaccine is Safe and Stimulates Immunity That Might Protect Adults in Kilifi, Kenya.	Inconsistent data
NCT02293772	https://clinicaltrials.gov/show/NCT02293772	University of Nottingham	Completed	False	True	2013-11-01		2020-10-19	Planetary Habitat Simulation: Nutrition Studies	Due but not reported
NCT02292290	https://clinicaltrials.gov/show/NCT02292290	University of Leicester	Completed	False	True	2012-12-01		2020-10-19	Trial for People With Established Type 2 Diabetes During Ramadan	Due but not reported
NCT02293889	https://clinicaltrials.gov/show/NCT02293889	Newcastle University	Completed	False	True	2016-07-01		2020-10-19	Impact of Physical Activity and Vitamin D on Osteoarthritic Knee Pain	Due but not reported
NCT02298855	https://clinicaltrials.gov/show/NCT02298855	University College London	Completed	False	True	2010-02-01		2020-10-19	Individualised Versus Conventional Medical Follow-up for Women After Primary Treatment for Ovarian Cancer.	Due but not reported
NCT01021735	https://clinicaltrials.gov/show/NCT01021735	University of Glasgow	Completed	False	True	2014-12-01		2020-10-19	Optimal Management of Rheumatoid Arthritis Patients Requiring Biologic Therapy	Due but not reported
NCT01022788	https://clinicaltrials.gov/show/NCT01022788	London School of Hygiene and Tropical Medicine	Completed	False	True	2013-12-01		2020-10-19	Improving Newborn Survival In Southern Tanzania	Due but not reported
NCT01028456	https://clinicaltrials.gov/show/NCT01028456	University College London	Unknown status	False	True	2011-04-01		2020-10-19	Clinical Trial of Light Therapy for Epilepsy	Inconsistent data
NCT01024842	https://clinicaltrials.gov/show/NCT01024842	University of Oxford	Terminated	False	True	2013-11-01		2020-10-19	Safety and Immunogenicity of MVA.HIVconsv in HIV-1 Seropositive Adults on HAART	Due but not reported
NCT04147767	https://clinicaltrials.gov/show/NCT04147767	University of Leeds	Recruiting	False	False	2021-05-31		2020-10-19	Plant Sterol INtervention for Cancer Prevention (PINC)	Ongoing
NCT04145076	https://clinicaltrials.gov/show/NCT04145076	King's College London	Recruiting	False	False	2020-06-01		2020-10-19	Brain Response to Serotonergic Medications in ASD	Inconsistent data
NCT04141904	https://clinicaltrials.gov/show/NCT04141904	University of Oxford	Recruiting	False	False	2021-09-01		2020-10-19	Tofacitinib in Depression (TIDE)	Ongoing
NCT04148508	https://clinicaltrials.gov/show/NCT04148508	University of Exeter	Not yet recruiting	False	False	2021-12-31		2020-10-19	App-based Mental Health Promotion in Young European Adults	Ongoing
NCT04142944	https://clinicaltrials.gov/show/NCT04142944	Imperial College London	Active, not recruiting	False	False	2020-08-31		2020-10-19	The Impact of a Predictive Hypoglycaemia Alert Function in Physical Activity for People With T1DM	Inconsistent data
NCT04144647	https://clinicaltrials.gov/show/NCT04144647	King's College London	Recruiting	False	False	2020-09-01		2020-10-19	The Relationship Between Dual-task Gait Performance, Physical Activity Levels, Sleep and Aging in Healthy Adults	Inconsistent data
NCT04144686	https://clinicaltrials.gov/show/NCT04144686	King's College London	Recruiting	False	False	2020-08-01		2020-10-19	Advances in Vestibular Rehabilitation	Inconsistent data
NCT02344628	https://clinicaltrials.gov/show/NCT02344628	London School of Hygiene and Tropical Medicine	Completed	True	True	2016-12-01	2018-01-19	2020-10-19	Comparison of Two Different Doses of Azithromycin for Treatment of Yaws	Due and reported late	414
NCT02341469	https://clinicaltrials.gov/show/NCT02341469	London School of Hygiene and Tropical Medicine	Completed	False	True	2017-10-15		2020-10-19	A Trial of an Integrated E-diagnosis Assessment to Improve the Management of Childhood Illnesses in Burkina Faso	Due but not reported
NCT02346773	https://clinicaltrials.gov/show/NCT02346773	University of Nottingham	Completed	False	True	2009-12-01		2020-10-19	Effects of Omega-3 Fatty Acids Supplementation on Brain and Behaviour in Healthy Children.	Due but not reported
NCT02340039	https://clinicaltrials.gov/show/NCT02340039	King's College London	Completed	False	True	2015-07-01		2020-10-19	Effects of Fruit Extracts on Glycaemia: The GLU-FRU Study	Due but not reported
NCT02347033	https://clinicaltrials.gov/show/NCT02347033	University College London	Terminated	False	True	2016-02-01		2020-10-19	Trial of Sertraline Versus Cognitive Behaviour Therapy for Generalised Anxiety	Due but not reported
NCT02342522	https://clinicaltrials.gov/show/NCT02342522	University College London	Completed	False	True	2019-03-01		2020-10-19	Effect of Remote Ischaemic Conditioning on Clinical Outcomes in STEMI Patients Undergoing PPCI (CONDI2/ERIC-PPCI)	Due but not reported
NCT02349334	https://clinicaltrials.gov/show/NCT02349334	Queen Mary University of London	Completed	False	True	2014-02-01		2020-10-19	UK Trial of Percutaneous Tibial Nerve Stimulation in Patients With Faecal Incontinence	Due but not reported
NCT02343692	https://clinicaltrials.gov/show/NCT02343692	University College London	Recruiting	False	False	2020-06-01		2020-10-19	A Phase II Multicentre Trial of Endoscopic Ultrasound Guided Radiofrequency Ablation of Cystic Tumours of the Pancreas	Inconsistent data
NCT02347566	https://clinicaltrials.gov/show/NCT02347566	University of Edinburgh	Completed	False	True	2017-03-30		2020-10-19	Physical Activity Enhancing Programme in COPD	Due but not reported
NCT02341677	https://clinicaltrials.gov/show/NCT02341677	University College London	Completed	False	True	2016-09-01		2020-10-19	SmartTarget: BIOPSY	Due but not reported
NCT02866942	https://clinicaltrials.gov/show/NCT02866942	Imperial College London	Completed	True	True	2017-03-01	2019-02-14	2020-10-19	Safety of Nasal Influenza Immunisation in Children With Asthma	Due and reported late	715
NCT02862249	https://clinicaltrials.gov/show/NCT02862249	King's College London	Recruiting	False	False	2020-05-01		2020-10-19	Trial of Faecal Microbiota Transplantation in Cirrhosis	Inconsistent data
NCT03224481	https://clinicaltrials.gov/show/NCT03224481	Queen Mary University of London	Active, not recruiting	False	False	2020-12-01		2020-10-19	Evaluation of Tailored Electronic Reminders on Compliance With Removable Orthodontic Retention	Ongoing
NCT03220659	https://clinicaltrials.gov/show/NCT03220659	University of Leeds	Recruiting	False	False	2020-09-01		2020-10-19	Optimising Pacemaker Therapy Using Multi-point Pacing (the OPT-MPP Study)	Inconsistent data
NCT03226145	https://clinicaltrials.gov/show/NCT03226145	University of Nottingham	Recruiting	False	False	2020-09-01		2020-10-19	Reclassifying Constipation Using Imaging and Manometry	Inconsistent data
NCT03226457	https://clinicaltrials.gov/show/NCT03226457	University of Dundee	Completed	False	True	2018-12-11		2020-10-19	SGLT2 Inhibition in Combination With Diuretics in Heart Failure	Due but not reported
NCT01852097	https://clinicaltrials.gov/show/NCT01852097	University College London	Unknown status	False	True	2013-11-01		2020-10-19	An Online Intervention to Address Barriers to IBD Medication Adherence	Inconsistent data
NCT01856205	https://clinicaltrials.gov/show/NCT01856205	University of Liverpool	Completed	False	True	2009-08-01		2020-10-19	Safety and Efficacy Study of Intravenous Immunoglobulin to Treat Japanese Encephalitis	Due but not reported
NCT01852864	https://clinicaltrials.gov/show/NCT01852864	University of Cambridge	Unknown status	False	True	2015-07-01		2020-10-19	Degarelix Before Radical Prostatectomy	Inconsistent data
NCT01852123	https://clinicaltrials.gov/show/NCT01852123	University of Edinburgh	Completed	False	True	2017-03-03		2020-10-19	High-Sensitivity Troponin in the Evaluation of Patients With Acute Coronary Syndrome	Due but not reported
NCT01851564	https://clinicaltrials.gov/show/NCT01851564	University College London	Completed	False	True	2015-08-01		2020-10-19	RCT of Stent Versus Standard Therapy in Oesophageal Variceal Haemorrhage	Due but not reported
NCT01853267	https://clinicaltrials.gov/show/NCT01853267	Imperial College London	Completed	False	True	2012-12-01		2020-10-19	Perianal Abscess Packing Randomized ControlledTrial Pilot Study	Due but not reported
NCT01476358	https://clinicaltrials.gov/show/NCT01476358	London School of Hygiene and Tropical Medicine	Unknown status	False	True	2013-06-01		2020-10-19	Effect of Vitamin A Supplementation on Immune Responses in Human Neonates	Inconsistent data
NCT01470521	https://clinicaltrials.gov/show/NCT01470521	University of Nottingham	Completed	False	True	2016-01-01		2020-10-19	Worms for Immune Regulation of Multiple Sclerosis	Due but not reported
NCT01474837	https://clinicaltrials.gov/show/NCT01474837	University of Nottingham	Completed	False	True	2013-11-01		2020-10-19	Exercise for Depression in Young People	Due but not reported
NCT01472276	https://clinicaltrials.gov/show/NCT01472276	Queen's University, Belfast	Completed	False	True	2013-03-01		2020-10-19	Effect of a Unique Web-based Behaviour Change Program on Weight Loss and Cardiovascular Risk Factors	Due but not reported
NCT01477346	https://clinicaltrials.gov/show/NCT01477346	University of Nottingham	Completed	False	True	2016-10-01		2020-10-19	Arthritis Research UK Gout Treatment Trial - Phase 2	Due but not reported
NCT01478945	https://clinicaltrials.gov/show/NCT01478945	University of Nottingham	Completed	False	True	2012-09-01		2020-10-19	HI-Light Pilot Trial for Vitiligo: Hand Held NB-UVB for Early or Focal Vitiligo at Home	Due but not reported
NCT01470534	https://clinicaltrials.gov/show/NCT01470534	University of Nottingham	Unknown status	False	True	2012-11-01		2020-10-19	Mechanisms Underlying Postoperative Insulin Resistance and Inflammation	Inconsistent data
NCT01473017	https://clinicaltrials.gov/show/NCT01473017	University of Edinburgh	Unknown status	False	True	2013-09-01		2020-10-19	Improving Mental Health in Diabetes: A Guided Self-Help Study	Inconsistent data
NCT04022759	https://clinicaltrials.gov/show/NCT04022759	University of Sheffield	Not yet recruiting	False	False	2019-10-01		2020-10-19	Priming Attachment Security Within an IAPT Setting	Inconsistent data
NCT04025775	https://clinicaltrials.gov/show/NCT04025775	University of Cambridge	Recruiting	False	False	2020-12-01		2020-10-19	Closed-loop in Adults With T2D Requiring Dialysis	Ongoing
NCT04021316	https://clinicaltrials.gov/show/NCT04021316	Imperial College London	Recruiting	False	False	2020-12-31		2020-10-19	Decellularised Dermis Allograft for the Treatment of Chronic Venous Leg Ulceration	Ongoing
NCT04025762	https://clinicaltrials.gov/show/NCT04025762	University of Cambridge	Recruiting	False	False	2021-06-01		2020-10-19	24/7 Closed-loop in Older Subjects With Type 1 Diabetes	Ongoing
NCT04027413	https://clinicaltrials.gov/show/NCT04027413	University College London	Completed	False	False	2020-03-23		2020-10-19	Protein Supplementation to Enhance Exercise Capacity in COPD	Completed but not due
NCT04440774	https://clinicaltrials.gov/show/NCT04440774	University of Oxford	Not yet recruiting	False	False	2021-08-01		2020-10-19	Research Study to Assess New Chikungunya and Zika Vaccines in Healthy Adults in Mexico.	Ongoing
NCT04445974	https://clinicaltrials.gov/show/NCT04445974	University of Sheffield	Not yet recruiting	False	False	2020-12-01		2020-10-19	Testing a Body-functionality Intervention for Body Image in Individuals With Skin Conditions	Ongoing
NCT04443829	https://clinicaltrials.gov/show/NCT04443829	University College London	Not yet recruiting	False	False	2024-12-01		2020-10-19	Immunotherapy Using CAR T-cells to Target CD19 for Relapsed/Refractory CD19+ Primary CNS Lymphoma	Ongoing
NCT04374409	https://clinicaltrials.gov/show/NCT04374409	University of Birmingham	Completed	False	True	2018-12-12		2020-10-19	Effects of Acute Intake of Flavanols on Cerebral Oxygenation and Cognition in Young Male Adults	Due but not reported
NCT04373668	https://clinicaltrials.gov/show/NCT04373668	University of Exeter	Not yet recruiting	False	False	2021-08-01		2020-10-19	NightCAP: Reducing Hypnotic Drug Use and Improving Night-time Care	Ongoing
NCT04374240	https://clinicaltrials.gov/show/NCT04374240	University of Birmingham	Active, not recruiting	False	False	2020-08-01		2020-10-19	A Clinical Trial of AdNRGM Plus CB1954 in Prostate Cancer	Inconsistent data
NCT02559700	https://clinicaltrials.gov/show/NCT02559700	King's College London	Completed	False	True	2018-03-31		2020-10-19	Online Brain Training Intervention for Over 50s	Due but not reported
NCT02550392	https://clinicaltrials.gov/show/NCT02550392	University of Nottingham	Completed	False	False	2019-12-01		2020-10-19	Psychoeducation for Transient Ischaemic Attack and Minor Stroke	Completed but not due
NCT02557906	https://clinicaltrials.gov/show/NCT02557906	King's College London	Unknown status	False	True	2016-01-01		2020-10-19	Evaluating Outcomes of Immediate Breast Reconstruction (POBRAD-M)	Inconsistent data
NCT02551042	https://clinicaltrials.gov/show/NCT02551042	University College London	Unknown status	False	True	2016-09-01		2020-10-19	CSL Behring Sclero XIII	Inconsistent data
NCT02557542	https://clinicaltrials.gov/show/NCT02557542	Imperial College London	Recruiting	False	False	2020-10-01		2020-10-19	Pilot RCT Evaluating a One Stop Vein Clinic	Ongoing
NCT02558062	https://clinicaltrials.gov/show/NCT02558062	University of Edinburgh	Completed	False	True	2018-12-01		2020-10-19	Microdosing of BAC ONE to the Distal Lung	Due but not reported
NCT02551445	https://clinicaltrials.gov/show/NCT02551445	King's College London	Completed	False	True	2011-09-01		2020-10-19	A fMRI Pilot Study of the Effects of Meal-support in Eating Disorders.	Due but not reported
NCT02556242	https://clinicaltrials.gov/show/NCT02556242	London School of Hygiene and Tropical Medicine	Completed	False	True	2017-06-01		2020-10-19	Targeted Indoor Residual Spraying Against Malaria	Due but not reported
NCT02558101	https://clinicaltrials.gov/show/NCT02558101	University College London	Active, not recruiting	False	True	2017-07-07		2020-10-19	Lung Screen Uptake Trial	Inconsistent data
NCT02552797	https://clinicaltrials.gov/show/NCT02552797	University College London	Unknown status	False	True	2017-07-01		2020-10-19	The Development and Piloting of 'Power Up': A Tool for Young People With Internalising/Emotional Disorders to Make Shared Decisions in Child and Adolescent Mental Health Services (CAMHS)	Inconsistent data
NCT02634138	https://clinicaltrials.gov/show/NCT02634138	Imperial College London	Terminated	False	True	2016-10-01		2020-10-19	Neuromuscular Electrical Stimulation in Patients With Critical Limb Ischaemia	Due but not reported
NCT02637791	https://clinicaltrials.gov/show/NCT02637791	University of Nottingham	Completed	False	True	2012-12-01		2020-10-19	A Low Cost Virtual Reality System for Home Based Rehabilitation of the Upper Limb Following Stroke	Due but not reported
NCT02633098	https://clinicaltrials.gov/show/NCT02633098	St George's, University of London	Recruiting	False	False	2020-10-31		2020-10-19	A Safety and Effectiveness Study of Pre-operative Artesunate in Stage II/III Colorectal Cancer	Ongoing
NCT02634736	https://clinicaltrials.gov/show/NCT02634736	University of Manchester	Completed	False	True	2017-02-01		2020-10-19	Cluster RCT of Falls Prevention Exergames for Older Adults	Due but not reported
NCT02637921	https://clinicaltrials.gov/show/NCT02637921	University of Nottingham	Completed	False	True	2013-11-01		2020-10-19	Planetary Habitat Simulation: Bone Metabolism Studies	Due but not reported
NCT02633319	https://clinicaltrials.gov/show/NCT02633319	University of Oxford	Completed	False	True	2016-12-31		2020-10-19	Malezi Na Kilimo Bora - Skilful Parenting and Agribusiness Child Abuse Prevention Study	Due but not reported
NCT02639416	https://clinicaltrials.gov/show/NCT02639416	Liverpool School of Tropical Medicine	Unknown status	False	True	2016-12-01		2020-10-19	Hypoallergenic and Anti-inflammatory Feeds in Malawian Children With Severe Acute Malnutrition (SAM)	Inconsistent data
NCT02638974	https://clinicaltrials.gov/show/NCT02638974	University of Manchester	Completed	True	True	2018-06-01	2019-05-30	2020-10-19	Skin Camouflage for Women Prisoners With Self-Harm Scarring	Due and reported in time	363
NCT02631200	https://clinicaltrials.gov/show/NCT02631200	Queen's University, Belfast	Completed	False	True	2018-07-01		2020-10-19	Advance Care Planning With Older Patients Who Have End-stage Kidney Disease	Due but not reported
NCT01285141	https://clinicaltrials.gov/show/NCT01285141	St George's, University of London	Completed	False	True	2012-01-01		2020-10-19	Reactogenicity and Immunogenicity of Cervico-vaginal CN54gp140-hsp70 Conjugate Vaccine	Due but not reported
NCT01288820	https://clinicaltrials.gov/show/NCT01288820	University of Oxford	Completed	False	True	2012-04-01		2020-10-19	Study of ACTs Plus Primaquine for Uncomplicated Plasmodium Vivax Malaria	Due but not reported
NCT01281358	https://clinicaltrials.gov/show/NCT01281358	University of Nottingham	Completed	False	True	2014-11-01		2020-10-19	Helping Our Premature Infants ON to Better Motor Skills (HOP-ON)	Due but not reported
NCT02727231	https://clinicaltrials.gov/show/NCT02727231	University of Cambridge	Completed	False	True	2016-10-01		2020-10-19	Closing the Loop in Adults With Type 1 Diabetes and HbA1C<7.5% Under Free Living Conditions	Due but not reported
NCT02725775	https://clinicaltrials.gov/show/NCT02725775	University of Leeds	Completed	False	True	2017-03-01		2020-10-19	Acute and Chronic Effects of 100% Florida Orange Juice Consumption on Cognitive Performance in 7-10 Year Old Children	Due but not reported
NCT02723552	https://clinicaltrials.gov/show/NCT02723552	University of Oxford	Unknown status	False	True	2018-05-01		2020-10-19	Trial of Exercise to Prevent HypeRtension in Young Adults	Inconsistent data
NCT02721108	https://clinicaltrials.gov/show/NCT02721108	Queen Mary University of London	Completed	False	True	2017-03-01		2020-10-19	Mindfulness Meditation for Chronic Pelvic Pain Management	Due but not reported
NCT02720640	https://clinicaltrials.gov/show/NCT02720640	University of Oxford	Completed	False	True	2017-10-01		2020-10-19	Safety and Efficacy of the Alpha AMS Subretinal Implant	Due but not reported
NCT02723240	https://clinicaltrials.gov/show/NCT02723240	University of Oxford	Recruiting	False	False	2020-03-30		2020-10-19	NUC-3373 in Advanced Solid Tumours	Inconsistent data
NCT02729987	https://clinicaltrials.gov/show/NCT02729987	University of Sussex	Completed	False	True	2016-10-01		2020-10-19	Increasing Engagement With Online Stress Management Interventions	Due but not reported
NCT02722369	https://clinicaltrials.gov/show/NCT02722369	University College London	Recruiting	False	False	2021-07-01		2020-10-19	STUDY 15 - Comparing Gemcitabine/Carboplatin and Hydroxychloroquine Versus Carboplatin/Etoposide Therapy Alone in Small Cell Lung Cancer (SCLC)	Ongoing
NCT02721615	https://clinicaltrials.gov/show/NCT02721615	St George's, University of London	Recruiting	False	False	2024-09-01		2020-10-19	Injured Spinal Cord Pressure Evaluation	Ongoing
NCT02721784	https://clinicaltrials.gov/show/NCT02721784	University College London	Unknown status	False	True	2018-01-01		2020-10-19	Serial mpMRI (Multi Parametric Magnetic Resonance Imaging) Scanning in Prostate Cancer After Androgen Deprivation Therapy and RadioTherapy	Inconsistent data
NCT02724163	https://clinicaltrials.gov/show/NCT02724163	University of Birmingham	Recruiting	False	False	2031-12-01		2020-10-19	International Randomised Phase III Clinical Trial in Children With Acute Myeloid Leukaemia	Ongoing
NCT02780557	https://clinicaltrials.gov/show/NCT02780557	University of Sheffield	Completed	False	True	2018-01-30		2020-10-19	How Parents Can Help Babies Learn to Talk With Picture Books.	Due but not reported
NCT02781064	https://clinicaltrials.gov/show/NCT02781064	London School of Hygiene and Tropical Medicine	Completed	False	True	2019-08-08		2020-10-19	STATIN: Web-based Investigation of Side Effects	Due but not reported
NCT02787577	https://clinicaltrials.gov/show/NCT02787577	King's College London	Completed	False	True	2016-12-01		2020-10-19	The Sleep Lengthening and Metabolic Health, Body Composition, Energy Balance and Cardiovascular Risk Study	Due but not reported
NCT02789566	https://clinicaltrials.gov/show/NCT02789566	University of Oxford	Completed	False	True	2011-11-01		2020-10-19	Pharmacokinetic Study of Primaquine in Healthy Obese Thai Adult Subjects	Due but not reported
NCT02788994	https://clinicaltrials.gov/show/NCT02788994	University of Leeds	Unknown status	False	True	2017-09-01		2020-10-19	Stabilization of Fresh Unilateral Unstable Pertrochanteric Hip Fracture	Inconsistent data
NCT04450862	https://clinicaltrials.gov/show/NCT04450862	University of Sheffield	Not yet recruiting	False	False	2021-04-01		2020-10-19	Anxiety Self-management Intervention for Pulmonary Hypertension	Ongoing
NCT04458883	https://clinicaltrials.gov/show/NCT04458883	University of Aberdeen	Not yet recruiting	False	False	2023-07-31		2020-10-19	The Next Leap in Cardiac Magnetic Resonance Imaging:Cycling the Field	Ongoing
NCT04458636	https://clinicaltrials.gov/show/NCT04458636	University of Oxford	Completed	False	False	2020-02-28		2020-10-19	Stratified TreAtment to Reduce Risk in COPD	Completed but not due
NCT04454970	https://clinicaltrials.gov/show/NCT04454970	University College London	Not yet recruiting	False	False	2020-11-01		2020-10-19	Safe Access for Bladder Entry in Transgender Men Following Penile Reconstruction	Ongoing
NCT04453553	https://clinicaltrials.gov/show/NCT04453553	Queen Mary University of London	Not yet recruiting	False	False	2020-08-28		2020-10-19	CICERO- A Care Home Study of COVID-19	Inconsistent data
NCT01585025	https://clinicaltrials.gov/show/NCT01585025	Imperial College London	Completed	True	True	2014-01-01	2019-03-20	2020-10-19	Obeticholic Acid in Bile Acid Diarrhoea	Due and reported late	1904
NCT01585519	https://clinicaltrials.gov/show/NCT01585519	Queen's University, Belfast	Completed	False	True	2013-10-01		2020-10-19	A Study Examining Effects of Apples/ Apple Products on Heart Disease Risk	Due but not reported
NCT01584700	https://clinicaltrials.gov/show/NCT01584700	Imperial College London	Completed	False	True	2012-03-01		2020-10-19	Renal Artery Denervation in Chronic Heart Failure	Due but not reported
NCT01589809	https://clinicaltrials.gov/show/NCT01589809	Imperial College London	Unknown status	False	True	2015-06-01		2020-10-19	Effect of Nicotinamide in Friedreich's Ataxia	Inconsistent data
NCT01583855	https://clinicaltrials.gov/show/NCT01583855	University of Leicester	Completed	False	True	2015-02-28		2020-10-19	Manual vs Amigo SmartTouch Atrial Fibrillation Study	Due but not reported
NCT01582321	https://clinicaltrials.gov/show/NCT01582321	Queen Mary University of London	Completed	False	True	2016-12-01		2020-10-19	Investigation of the Influence of Gender on Cardiovascular Function	Due but not reported
NCT01581476	https://clinicaltrials.gov/show/NCT01581476	University of Cambridge	Completed	False	True	2017-04-01		2020-10-19	Adolescent Type 1 Diabetes Cardio-Renal Intervention Trial	Due but not reported
NCT01292824	https://clinicaltrials.gov/show/NCT01292824	University of Birmingham	Completed	False	True	2013-01-01		2020-10-19	Pilot Study of Hepatitis C Virus Entry Inhibitor (ITX 5061) in Liver Transplant Recipients	Due but not reported
NCT01295047	https://clinicaltrials.gov/show/NCT01295047	Cardiff University	Completed	False	True	2007-12-01		2020-10-19	Comparison of Medical Therapies in Marfan Syndrome.	Due but not reported
NCT01296607	https://clinicaltrials.gov/show/NCT01296607	University of Edinburgh	Completed	False	True	2011-06-01		2020-10-19	Effects of Urocortins on Forearm Arterial Blood Flow in Healthy Volunteers - Protocol 4	Due but not reported
NCT01299181	https://clinicaltrials.gov/show/NCT01299181	University of Edinburgh	Completed	False	True	2013-08-01		2020-10-19	A Trial of Atorvastatin as an Anti-Inflammatory Agent in Non-Cystic Fibrosis Bronchiectasis	Due but not reported
NCT01295099	https://clinicaltrials.gov/show/NCT01295099	Queen Mary University of London	Unknown status	False	True	2012-01-01		2020-10-19	Keloid Scarring: Treatment and Pathophysiology	Inconsistent data
NCT01299194	https://clinicaltrials.gov/show/NCT01299194	University of Edinburgh	Completed	False	True	2015-06-01		2020-10-19	Atorvastatin in Bronchiectasis in Patients With Pseudomonas Aeruginosa	Due but not reported
NCT01292707	https://clinicaltrials.gov/show/NCT01292707	London School of Hygiene and Tropical Medicine	Completed	False	True	2012-02-01		2020-10-19	A Cluster-randomised Trial of Interventions to Improve Antimalarial Prescribing With Malaria Tests	Due but not reported
NCT00380289	https://clinicaltrials.gov/show/NCT00380289	University of Cambridge	Unknown status	False	True			2020-10-19	Early Metabolic Changes With Thiazide or Beta Blocker Therapy for Essential Hypertension	Inconsistent data
NCT00389870	https://clinicaltrials.gov/show/NCT00389870	University of Leeds	Unknown status	False	True	2010-03-01		2020-10-19	Irinotecan With or Without Panitumumab or Cyclosporine in Treating Patients With Advanced or Metastatic Colorectal Cancer That Did Not Respond to Fluorouracil	Inconsistent data
NCT02408198	https://clinicaltrials.gov/show/NCT02408198	King's College London	Completed	True	True	2016-01-01	2020-01-14	2020-10-19	The Street Smart Group: A Feasibility Trial of a Group Intervention Targeting Anxiety Processes in Paranoia	Due and reported late	1474
NCT02407015	https://clinicaltrials.gov/show/NCT02407015	University of Sheffield	Completed	False	True	2015-05-01		2020-10-19	The Effect of 3D Autostereoscopic Video-game Play on the Visual Fatigue in Children	Due but not reported
NCT02409420	https://clinicaltrials.gov/show/NCT02409420	King's College London	Completed	False	True	2017-07-01		2020-10-19	A Trial of Brief Physiotherapy Informed by Acceptance and Commitment Therapy for Chronic Low Back Pain: the PACT Study	Due but not reported
NCT02407262	https://clinicaltrials.gov/show/NCT02407262	University College London	Completed	False	True	2015-12-01		2020-10-19	Potential Benefits of Black Seed Oil Supplementation on Asthma Inflammation and Outcomes	Due but not reported
NCT02404116	https://clinicaltrials.gov/show/NCT02404116	University of Manchester	Completed	False	True	2017-01-01		2020-10-19	Metacognitive Therapy for Health Anxiety	Due but not reported
NCT02406222	https://clinicaltrials.gov/show/NCT02406222	University of Leeds	Active, not recruiting	False	False	2020-12-01		2020-10-19	Pomalidomide in Relapsed and Refractory Multiple Myeloma (RRMM)	Ongoing
NCT02404831	https://clinicaltrials.gov/show/NCT02404831	University of Glasgow	Completed	False	True	2015-05-01		2020-10-19	An Evaluation of Web Based Pulmonary Rehabilitation	Due but not reported
NCT02406456	https://clinicaltrials.gov/show/NCT02406456	Cardiff University	Completed	False	True	2015-08-01		2020-10-19	Optimisation of Functional MRI-based Neurofeedback for Alcohol Use Disorders	Due but not reported
NCT02407678	https://clinicaltrials.gov/show/NCT02407678	University of Oxford	Active, not recruiting	False	False	2021-08-01		2020-10-19	REP1 Gene Replacement Therapy for Choroideremia	Ongoing
NCT01867827	https://clinicaltrials.gov/show/NCT01867827	Cardiff University	Completed	False	True	2014-01-01		2020-10-19	Real-time fMRI Neurofeedback for Treatment of Parkinson's Disease	Due but not reported
NCT01862003	https://clinicaltrials.gov/show/NCT01862003	University College London	Completed	False	True	2019-08-02		2020-10-19	Phase I/II Trial of Antagonism of HER in GI Cancer	Due but not reported
NCT01864239	https://clinicaltrials.gov/show/NCT01864239	University College London	Completed	False	True	2014-09-01		2020-10-19	The Medicines Advice Service Evaluation	Due but not reported
NCT01864252	https://clinicaltrials.gov/show/NCT01864252	University College London	Completed	False	True	2018-10-01		2020-10-19	Investigation Into the Role of GTN & RIPC in Cardiac Surgery	Due but not reported
NCT01866436	https://clinicaltrials.gov/show/NCT01866436	University of Sheffield	Completed	False	True	2011-12-01		2020-10-19	Educational Study of Multimedia in Surgical Skills Training in Colorectal Surgery	Due but not reported
NCT02694263	https://clinicaltrials.gov/show/NCT02694263	University of Leicester	Completed	False	True	2018-09-13		2020-10-19	Canagliflozin (Invokana™) vs. Standard Dual Therapy Regimen for T2DM During Ramadan	Due but not reported
NCT02696811	https://clinicaltrials.gov/show/NCT02696811	Newcastle University	Completed	False	True	2016-09-01		2020-10-19	The Effects of Foods on Cell Damage Study	Due but not reported
NCT02692040	https://clinicaltrials.gov/show/NCT02692040	Imperial College London	Completed	False	True	2019-01-01		2020-10-19	Study of the Gut Hormone Analogue G3215 in Adult Subjects	Due but not reported
NCT02692820	https://clinicaltrials.gov/show/NCT02692820	Queen Mary University of London	Completed	False	True	2017-06-01		2020-10-19	Preventing Preterm Birth With Probiotics	Due but not reported
NCT02693782	https://clinicaltrials.gov/show/NCT02693782	University of Aberdeen	Completed	False	True	2016-02-01		2020-10-19	Fabulous Fibre Study - Effect of Wheat Bran Extract on Gut and General Health in Healthy Aging Subjects (FFS)	Due but not reported
NCT02696954	https://clinicaltrials.gov/show/NCT02696954	University of Oxford	Terminated	False	True	2019-03-01		2020-10-19	Study of Artemether-lumefantrine, Amodiaquine and Primaquine in Healthy Subjects	Due but not reported
NCT02696876	https://clinicaltrials.gov/show/NCT02696876	University of Leeds	Recruiting	False	False	2020-12-01		2020-10-19	Synovium Brushing to Augmented Microfracture for Improved Cartilage Repair	Ongoing
NCT02699541	https://clinicaltrials.gov/show/NCT02699541	University of Nottingham	Completed	False	True	2016-10-01		2020-10-19	The Effectiveness of Diabetes Self-Management Education Program Based on Behavioural Change Theory	Due but not reported
NCT02690987	https://clinicaltrials.gov/show/NCT02690987	Imperial College London	Active, not recruiting	False	True	2019-08-21		2020-10-19	Gut Hormones in Obesity, Nicotine and Alcohol Dependence	Inconsistent data
NCT02696941	https://clinicaltrials.gov/show/NCT02696941	University of Oxford	Completed	False	True	2018-04-01		2020-10-19	SGLT2 Inhibitors and Metformin on Metabolism and Non-Alcoholic SteatoHepatitis	Due but not reported
NCT02694705	https://clinicaltrials.gov/show/NCT02694705	Queen Mary University of London	Completed	False	True	2016-07-01		2020-10-19	Assessment of Preoxygenation Strategies in the Prehospital Environment	Due but not reported
NCT02696395	https://clinicaltrials.gov/show/NCT02696395	University of Oxford	Unknown status	False	False	2019-12-01		2020-10-19	RSA-measured in Vivo Migration and Micromotion in the DePuy Tri-Lock, Corail and Deltamotion Hip Replacement Components	Inconsistent data
NCT02696668	https://clinicaltrials.gov/show/NCT02696668	King's College London	Unknown status	False	False	2019-12-01		2020-10-19	Advances in Group-based Falls Rehabilitation	Inconsistent data
NCT04462757	https://clinicaltrials.gov/show/NCT04462757	University of Manchester	Suspended	False	False	2020-08-31		2020-10-19	SCIL-1Ra in COVID-19 Feasibility & PK/PD	No reporting requirement
NCT03262376	https://clinicaltrials.gov/show/NCT03262376	University of Leeds	Completed	False	True	2018-12-12		2020-10-19	Minerals and Botanicals for Acute Stress	Due but not reported
NCT03265522	https://clinicaltrials.gov/show/NCT03265522	Queen's University, Belfast	Completed	False	True	2019-06-30		2020-10-19	Tailored Mediterranean Lifestyle Education in Patients With Mild Cognitive Impairment	Due but not reported
NCT03265002	https://clinicaltrials.gov/show/NCT03265002	University of Nottingham	Completed	False	False	2019-10-16		2020-10-19	Fibre and Gas in Irritable Bowel Syndrome	Completed but not due
NCT03263065	https://clinicaltrials.gov/show/NCT03263065	University of Nottingham	Completed	False	True	2018-10-01		2020-10-19	A Study of the Effect of Bran, Psyllium and Nopal on Intestinal Water Content Using Magnetic Resonance Imaging	Due but not reported
NCT03265834	https://clinicaltrials.gov/show/NCT03265834	University of Leeds	Completed	False	True	2018-09-01		2020-10-19	CABI: Antibiotic Duration for Complicated Intra-ABdominal Infection	Due but not reported
NCT03260686	https://clinicaltrials.gov/show/NCT03260686	University of Leeds	Completed	False	True	2017-04-30		2020-10-19	Video Guided Exercise After Stroke	Due but not reported
NCT03260335	https://clinicaltrials.gov/show/NCT03260335	University of Glasgow	Withdrawn	False	False	2018-06-01		2020-10-19	A Biofeedback Intervention for the Prevention of Challenging Behaviour	No reporting requirement
NCT02834637	https://clinicaltrials.gov/show/NCT02834637	London School of Hygiene and Tropical Medicine	Active, not recruiting	False	False	2020-01-15		2020-10-19	A Dose Reduction Immunobridging and Safety Study of Two HPV Vaccines in Tanzanian Girls	Inconsistent data
NCT02838290	https://clinicaltrials.gov/show/NCT02838290	Birkbeck, University of London	Completed	False	True	2016-11-01		2020-10-19	Occupational Distress in Doctors: The Effect of an Induction Programme	Due but not reported
NCT02830048	https://clinicaltrials.gov/show/NCT02830048	University of Oxford	Completed	False	True	2017-03-09		2020-10-19	Low dosE GlibENclamide in Diabetes Part A	Due but not reported
NCT02837094	https://clinicaltrials.gov/show/NCT02837094	Cardiff University	Active, not recruiting	False	False	2020-01-31		2020-10-19	Enhanced Epidermal Antigen Specific Immunotherapy Trial -1	Inconsistent data
NCT01005186	https://clinicaltrials.gov/show/NCT01005186	University of Dundee	Completed	False	True	2007-07-01		2020-10-19	Changing Lifestyle in Children	Due but not reported
NCT01003314	https://clinicaltrials.gov/show/NCT01003314	University of Oxford	Completed	False	True	2010-09-01		2020-10-19	A Study of the Safety and Effectiveness of Two New Malaria Vaccines	Due but not reported
NCT01003132	https://clinicaltrials.gov/show/NCT01003132	University of Glasgow	Completed	False	True	2010-10-01		2020-10-19	Assessing the Effectiveness of Acceptance and Commitment Therapy for Distress Following Psychosis	Due but not reported
NCT01001286	https://clinicaltrials.gov/show/NCT01001286	University of Oxford	Completed	False	True	2010-05-01		2020-10-19	Questscope Non-Formal Education Impact Study	Due but not reported
NCT02492178	https://clinicaltrials.gov/show/NCT02492178	University of Oxford	Completed	False	True	2015-10-01		2020-10-19	Bio-availability of Rectal Artesunate in Children With Severe Falciparum Malaria	Due but not reported
NCT02494843	https://clinicaltrials.gov/show/NCT02494843	University of Nottingham	Completed	False	True	2015-03-01		2020-10-19	Dynamic Effects of Online HDF on Cardiac Function and Myocardial Perfusion Utilising Cardiac MRI (CAMRID)	Due but not reported
NCT02491164	https://clinicaltrials.gov/show/NCT02491164	University of Edinburgh	Completed	False	True	2018-06-01		2020-10-19	Exploratory Study of Intrapulmonary Microdosing of Gram-negative Optical Imaging Detection Probe	Due but not reported
NCT02492009	https://clinicaltrials.gov/show/NCT02492009	King's College London	Completed	False	True	2017-03-01		2020-10-19	Patient Decision Aid for Antidepressant Use in Pregnancy	Due but not reported
NCT02498977	https://clinicaltrials.gov/show/NCT02498977	King's College London	Active, not recruiting	False	False	2019-10-01		2020-10-19	Liver Immunosuppression Free Trial	Inconsistent data
NCT02493829	https://clinicaltrials.gov/show/NCT02493829	King's College London	Unknown status	False	False	2020-05-01		2020-10-19	B7.1/IL-2 Leukaemia Cell Vaccine for Non-Transplant AML RFUSIN2-AML2 (NTX)	Inconsistent data
NCT02493816	https://clinicaltrials.gov/show/NCT02493816	King's College London	Completed	False	True	2018-03-01		2020-10-19	Safety Study of Gene-modified Autologous Fibroblasts in Recessive Dystrophic Epidermolysis Bullosa	Due but not reported
NCT02497768	https://clinicaltrials.gov/show/NCT02497768	King's College London	Unknown status	False	True	2015-08-01		2020-10-19	Particle Sizing of Masticated Tree Nuts - Pistachios and Brazils	Inconsistent data
NCT02494245	https://clinicaltrials.gov/show/NCT02494245	University of Glasgow	Unknown status	False	True	2017-10-01		2020-10-19	Increasing Physical Activity in Stroke Survivors Using STARFISH, an Interactive Mobile Phone App	Inconsistent data
NCT02492347	https://clinicaltrials.gov/show/NCT02492347	University of Southampton	Completed	False	True	2017-08-18		2020-10-19	Effect of Antenatal SSRI Exposure on the QT Interval of Neonates	Due but not reported
NCT02495246	https://clinicaltrials.gov/show/NCT02495246	University of Oxford	Completed	False	True	2017-08-22		2020-10-19	A Study to Assess Ebola Vaccines ChAd3-EBO-Z and Ad26.ZEBOV	Due but not reported
NCT02490046	https://clinicaltrials.gov/show/NCT02490046	University College London	Unknown status	False	True	2015-10-01		2020-10-19	D-mannose for the Prevention of UTIs in Multiple Sclerosis	Inconsistent data
NCT02498041	https://clinicaltrials.gov/show/NCT02498041	University of Cambridge	Completed	False	True	2012-07-01		2020-10-19	The Efficacy and Patient Tolerance of Ultrathin Nasal Endoscopy to Detect Barrett's Oesophagus	Due but not reported
NCT02493309	https://clinicaltrials.gov/show/NCT02493309	University of Leicester	Completed	False	True	2015-10-01		2020-10-19	FIT 2 SIT - Are Metabolic Responses to Sitting/Light Breaks Mediated by Fitness?	Due but not reported
NCT02493803	https://clinicaltrials.gov/show/NCT02493803	King's College London	Completed	False	True	2016-08-01		2020-10-19	Impact of Dietary Advice on the Progression of Tooth Wear	Due but not reported
NCT03434574	https://clinicaltrials.gov/show/NCT03434574	King's College London	Completed	False	True	2019-09-12		2020-10-19	Aronia Berry Consumption on Blood Pressure	Due but not reported
NCT03436173	https://clinicaltrials.gov/show/NCT03436173	University of Oxford	Completed	False	True	2015-11-10		2020-10-19	OxSYPan: Oxford Study With Young People on Antidepressants	Due but not reported
NCT03438084	https://clinicaltrials.gov/show/NCT03438084	King's College London	Completed	False	False	2019-10-01		2020-10-19	The INTER-CARDIO Study: The Impact of Commonly Consumed Fat on Cardiovascular Health; a Randomised Controlled Trial	Completed but not due
NCT03431597	https://clinicaltrials.gov/show/NCT03431597	London School of Hygiene and Tropical Medicine	Completed	False	True	2018-07-20		2020-10-19	Effectiveness of a Micronutrient Supplement to Lower Plasma Homocysteine MDEG2 Pilot Supplementation Trial	Due but not reported
NCT03439345	https://clinicaltrials.gov/show/NCT03439345	University of Oxford	Recruiting	False	False	2023-08-01		2020-10-19	Lowering Events in Non-proliferative Retinopathy in Scotland	Ongoing
NCT03439813	https://clinicaltrials.gov/show/NCT03439813	University of Edinburgh	Completed	False	True	2018-08-31		2020-10-19	Treating Anxiety After Stroke (TASK)	Due but not reported
NCT03434054	https://clinicaltrials.gov/show/NCT03434054	University of Oxford	Completed	False	True	2017-06-30		2020-10-19	The Effect of Losartan on Emotional Processing in Healthy Volunteers	Due but not reported
NCT03435874	https://clinicaltrials.gov/show/NCT03435874	University of Oxford	Completed	False	True	2019-07-11		2020-10-19	Safety and Immunogenicity of ChAd63 RH5 and MVA RH5 in Adults, Young Children and Infants Living in Tanzania	Due but not reported
NCT03430700	https://clinicaltrials.gov/show/NCT03430700	University College London	Recruiting	False	False	2020-11-16		2020-10-19	Trial of Pembrolizumab Following Weekly Paclitaxel for Platinum-resistant Ovarian, Fallopian Tube or Peritoneal Cancer	Ongoing
NCT03431012	https://clinicaltrials.gov/show/NCT03431012	King's College London	Completed	True	True	2016-06-08	2019-09-23	2020-10-19	Improving Communication During a Pandemic Flu Outbreak	Due and reported late	1202
NCT03439917	https://clinicaltrials.gov/show/NCT03439917	University of Nottingham	Active, not recruiting	False	False	2020-08-30		2020-10-19	Effects of Carnitine Supplementation on Liver and Muscle	Inconsistent data
NCT02470988	https://clinicaltrials.gov/show/NCT02470988	University of Edinburgh	Unknown status	False	True	2016-12-01		2020-10-19	Does Disciplined Personal Involvement Precede Change in CBASP?	Inconsistent data
NCT02471885	https://clinicaltrials.gov/show/NCT02471885	University College London	Recruiting	False	False	2020-12-01		2020-10-19	Effect of Remote Ischaemic Conditioning in Oncology Patients	Ongoing
NCT02472743	https://clinicaltrials.gov/show/NCT02472743	University of Manchester	Completed	False	True	2016-01-01		2020-10-19	Light Treatment for Scleroderma Finger Ulcers	Due but not reported
NCT02478541	https://clinicaltrials.gov/show/NCT02478541	University of Oxford	Completed	False	True	2016-05-01		2020-10-19	Understanding Liver Fat Metabolism: Studies to Understand the Role of Dietary Sugars on Liver Fat Metabolism	Due but not reported
NCT02956811	https://clinicaltrials.gov/show/NCT02956811	University of Dundee	Completed	False	True	2019-03-14		2020-10-19	Does Dapagliflozin Regress Left Ventricular Hypertrophy In Patients With Type 2 Diabetes?	Due but not reported
NCT02950441	https://clinicaltrials.gov/show/NCT02950441	University of Birmingham	Unknown status	False	True	2018-09-01		2020-10-19	Nicotinamide Adenine Dinucleotide and Skeletal Muscle Metabolic Phenotype	Inconsistent data
NCT02953106	https://clinicaltrials.gov/show/NCT02953106	University of Dundee	Terminated	False	True	2018-09-10		2020-10-19	Effects of Intranasal Fluticasone Plus Azelastine on Airway Inflammation in Patients With Asthma & Allergic Rhinitis	Due but not reported
NCT02950454	https://clinicaltrials.gov/show/NCT02950454	University of Glasgow	Completed	False	True	2017-09-01		2020-10-19	The Effect of High Intensity Interval Training on Cardiovascular Fitness in People With Progressive Multiple Sclerosis.	Due but not reported
NCT03716115	https://clinicaltrials.gov/show/NCT03716115	Queen Mary University of London	Unknown status	False	False	2020-09-01		2020-10-19	Therapeutic Approaches to Malnutrition Enteropathy	Inconsistent data
NCT03713775	https://clinicaltrials.gov/show/NCT03713775	University of Oxford	Recruiting	False	False	2021-10-01		2020-10-19	LOSE-AF: Can Weight Loss Help Patients With Atrial Fibrillation?	Ongoing
NCT03719521	https://clinicaltrials.gov/show/NCT03719521	London School of Hygiene and Tropical Medicine	Recruiting	False	False	2022-09-30		2020-10-19	Community Based Interventions to Improve HIV Outcomes in Youth: a Cluster Randomised Trial in Zimbabwe	Ongoing
NCT03711084	https://clinicaltrials.gov/show/NCT03711084	University of Manchester	Completed	False	True	2018-10-15		2020-10-19	Effects of Sweetness on Neurocognitive Responses, Glycemia and Food Intake	Due but not reported
NCT03715348	https://clinicaltrials.gov/show/NCT03715348	Queen Mary University of London	Unknown status	False	False	2020-05-31		2020-10-19	Trial of PCC Versus FFP in Patients Undergoing Heart Surgery	Inconsistent data
NCT03714464	https://clinicaltrials.gov/show/NCT03714464	University of Nottingham	Completed	False	True	2016-08-01		2020-10-19	Effect of Physical Form of Apples on Gastrointestinal Function and Satiety: a MRI Study	Due but not reported
NCT03712332	https://clinicaltrials.gov/show/NCT03712332	University of Edinburgh	Active, not recruiting	False	False	2020-12-01		2020-10-19	Inpatient Distress Tolerance Group Intervention Pilot	Ongoing
NCT03717909	https://clinicaltrials.gov/show/NCT03717909	University of Birmingham	Recruiting	False	False	2022-01-31		2020-10-19	Efficacy and Safety Trial of Sodium Valproate, in Paediatric and Adult Patients With Wolfram Syndrome	Ongoing
NCT03711812	https://clinicaltrials.gov/show/NCT03711812	Imperial College London	Recruiting	False	False	2020-11-30		2020-10-19	Serratus Anterior Block and Catheter Use in Rib Fractures in the Emergency Department	Ongoing
NCT00773110	https://clinicaltrials.gov/show/NCT00773110	Imperial College London	Terminated	False	True	2011-05-01		2020-10-19	Study of Albumin to Reduce Inflammation Following Surgery	Due but not reported
NCT00774514	https://clinicaltrials.gov/show/NCT00774514	University of Edinburgh	Completed	False	True	2008-12-01		2020-10-19	The Cardiovascular Effects of Nitrogen Dioxide Exposure	Due but not reported
NCT00775099	https://clinicaltrials.gov/show/NCT00775099	University of Edinburgh	Completed	False	True	2006-03-01		2020-10-19	Combustion Derived Air Pollution and Vascular Function	Due but not reported
NCT00775944	https://clinicaltrials.gov/show/NCT00775944	University of Nottingham	Completed	True	True	2010-02-01	2012-07-25	2020-10-19	Trial Comparing Different Methods of Support With Stopping Smoking (PORTSSS/Stop Together Trial)	Due and reported late	905
NCT00773292	https://clinicaltrials.gov/show/NCT00773292	Imperial College London	Completed	False	True	2010-01-01		2020-10-19	Ciclosporin in HTLV-1 Associated Myelopathy/ Tropical Spastic Paraparesis (HAM/TSP)	Due but not reported
NCT00776685	https://clinicaltrials.gov/show/NCT00776685	King's College London	Completed	False	True	2010-03-01		2020-10-19	Adventure: Teacher Delivered Personality-targeted Interventions for Substance Misuse	Due but not reported
NCT01892787	https://clinicaltrials.gov/show/NCT01892787	University of Dundee	Completed	False	True	2014-12-01		2020-10-19	Effects of Particle Size in Small Airways Dysfunction	Due but not reported
NCT01894048	https://clinicaltrials.gov/show/NCT01894048	University of Dundee	Completed	False	True	2018-06-25		2020-10-19	Targeted Small Airways Therapy in Persistent Asthma	Due but not reported
NCT01898351	https://clinicaltrials.gov/show/NCT01898351	University of Aberdeen	Completed	False	True	2015-03-01		2020-10-19	Health Impacts of Sustainable Ingredient Selection in the Food and Drink Industry - ALTERNATIVE PROTEIN STUDY	Due but not reported
NCT01898390	https://clinicaltrials.gov/show/NCT01898390	University of Cambridge	Active, not recruiting	False	False	2021-03-01		2020-10-19	TRANSEURO Open Label Transplant Study in Parkinson's Disease	Ongoing
NCT01893034	https://clinicaltrials.gov/show/NCT01893034	University of Oxford	Unknown status	False	True	2015-04-01		2020-10-19	Trial for Femoroacetabular Impingement Treatment	Inconsistent data
NCT01890369	https://clinicaltrials.gov/show/NCT01890369	University of Nottingham	Unknown status	False	True	2014-06-01		2020-10-19	Modulation of Muscle Protein Metabolism by Essential Amino Acids	Inconsistent data
NCT01892631	https://clinicaltrials.gov/show/NCT01892631	London School of Hygiene and Tropical Medicine	Completed	False	True	2015-12-01		2020-10-19	Text Messaging Reminders for Influenza Vaccine in Primary Care	Due but not reported
NCT03580824	https://clinicaltrials.gov/show/NCT03580824	University of Oxford	Recruiting	False	False	2020-12-01		2020-10-19	A Study to Determine if a New Malaria Vaccine is Safe and Induces Immunity Among Kenyan Adults, Young Children and Infants	Ongoing
NCT03587753	https://clinicaltrials.gov/show/NCT03587753	University of Oxford	Active, not recruiting	False	False	2020-08-30		2020-10-19	Experiment 2: Understanding Liver Fat Metabolism	Inconsistent data
NCT03581812	https://clinicaltrials.gov/show/NCT03581812	King's College London	Completed	False	False	2019-09-30		2020-10-19	Snack Foods and Their Impact on Gastrointestinal Microbiology, Function and Symptoms	Completed but not due
NCT03584412	https://clinicaltrials.gov/show/NCT03584412	King's College London	Active, not recruiting	False	False	2019-12-31		2020-10-19	OPEN Feasibility Study	Inconsistent data
NCT03749902	https://clinicaltrials.gov/show/NCT03749902	University of Liverpool	Recruiting	False	False	2021-06-01		2020-10-19	A Randomized Trial of Oral Misoprostol Alone Versus Oral Misoprostol Followed by Oxytocin for Labour Induction	Ongoing
NCT03740412	https://clinicaltrials.gov/show/NCT03740412	University of Birmingham	Completed	False	True	2019-04-15		2020-10-19	Study to Reduce Sitting in Older Adults Undergoing Hip or Knee Replacements	Due but not reported
NCT03746665	https://clinicaltrials.gov/show/NCT03746665	London School of Hygiene and Tropical Medicine	Active, not recruiting	False	False	2020-11-01		2020-10-19	Maternal Immunization With MenAfriVac™	Ongoing
NCT03742050	https://clinicaltrials.gov/show/NCT03742050	Imperial College London	Recruiting	False	False	2022-11-01		2020-10-19	A Placebo-controlled Trial of Percutaneous Coronary Intervention for the Relief of Stable Angina	Ongoing
NCT03742609	https://clinicaltrials.gov/show/NCT03742609	University of Manchester	Completed	False	True	2018-12-30		2020-10-19	A Self-management Intervention for Adult Patients With Hearing Difficulties to Promote Hearing Aid Use and Benefit	Due but not reported
NCT03748433	https://clinicaltrials.gov/show/NCT03748433	Imperial College London	Active, not recruiting	False	False	2020-09-09		2020-10-19	Assessment of the Impact of Real-Time Continuous Glucose Monitoring on People Presenting With Severe Hypoglycaemia	Inconsistent data
NCT03740698	https://clinicaltrials.gov/show/NCT03740698	Imperial College London	Suspended	False	False	2021-10-01		2020-10-19	The Bio-Inspired Artificial Pancreas for the Home	No reporting requirement
NCT03741374	https://clinicaltrials.gov/show/NCT03741374	Queen Mary University of London	Recruiting	False	False	2022-12-01		2020-10-19	Minimally-invasive Non-surgical Therapy of Intrabony Defects	Ongoing
NCT03745573	https://clinicaltrials.gov/show/NCT03745573	London School of Hygiene and Tropical Medicine	Not yet recruiting	False	False	2019-12-31		2020-10-19	Preventing Violence Against Children in Schools Study	Inconsistent data
NCT01606215	https://clinicaltrials.gov/show/NCT01606215	Imperial College London	Completed	False	True	2019-08-01		2020-10-19	Stem Cells in Rapidly Evolving Active Multiple Sclerosis	Due but not reported
NCT01602588	https://clinicaltrials.gov/show/NCT01602588	University College London	Completed	False	True	2016-10-01		2020-10-19	A Randomised Trial Investigating the Additional Benefit of Hydroxychloroquine(HCQ)to Short Course Radiotherapy (SCRT) in Patients Aged 70 Years and Older With High Grade Gliomas (HGG)	Due but not reported
NCT01603251	https://clinicaltrials.gov/show/NCT01603251	London School of Hygiene and Tropical Medicine	Completed	False	True	2013-04-01		2020-10-19	Trial of Artemether-Lumefantrine Alone and in Combination With Ivermectin to Reduce Post-Treatment Malaria Transmission	Due but not reported
NCT01601808	https://clinicaltrials.gov/show/NCT01601808	University of Liverpool	Unknown status	False	True	2012-10-01		2020-10-19	Clinical Trial Comparing Gemcitabine and Vandetanib Therapy With Gemcitabine Alone in Pancreatic Carcinoma	Inconsistent data
NCT01602705	https://clinicaltrials.gov/show/NCT01602705	University of Dundee	Completed	False	True	2013-10-01		2020-10-19	Effective Feedback to Improve Primary Care Prescribing Safety	Due but not reported
NCT01608009	https://clinicaltrials.gov/show/NCT01608009	Imperial College London	Completed	False	True	2015-05-01		2020-10-19	[18F]Fluciclatide-PET, Pazopanib and Paclitaxel in Ovarian Cancer	Due but not reported
NCT01608802	https://clinicaltrials.gov/show/NCT01608802	King's College London	Completed	False	True	2013-05-01		2020-10-19	Outcomes for Antiretroviral Therapy Patients Receiving Palliative Care	Due but not reported
NCT04407650	https://clinicaltrials.gov/show/NCT04407650	King's College London	Not yet recruiting	False	False	2022-01-31		2020-10-19	Ursodeoxycholic Acid vs Metformin in Gestational Diabetes Mellitus	Ongoing
NCT04400838	https://clinicaltrials.gov/show/NCT04400838	University of Oxford	Recruiting	False	False	2021-08-01		2020-10-19	Investigating a Vaccine Against COVID-19	Ongoing
NCT04408157	https://clinicaltrials.gov/show/NCT04408157	King's College London	Active, not recruiting	False	False	2021-05-22		2020-10-19	A Research Study to Evaluate the Benefits of a Self-management Booklet to Promote Wellbeing During the COVID-19 Pandemic	Ongoing
NCT04405934	https://clinicaltrials.gov/show/NCT04405934	University College London	Not yet recruiting	False	False	2020-10-01		2020-10-19	COG-UK Project Hospital-Onset COVID-19 Infections Study	Ongoing
NCT04179136	https://clinicaltrials.gov/show/NCT04179136	King's College London	Recruiting	False	False	2021-01-30		2020-10-19	The Role of Gut Microbiome on Cardiovascular Health Benefits of Dietary Lignans (CardioFlax Study).	Ongoing
NCT04172090	https://clinicaltrials.gov/show/NCT04172090	University of Nottingham	Completed	False	False	2020-03-13		2020-10-19	Effects of Physical Inactivity on Insulin Sensitivity, Appetite, Energy Balance, and Cardiovascular Responses in Humans.	Completed but not due
NCT04173117	https://clinicaltrials.gov/show/NCT04173117	University of Leicester	Recruiting	False	False	2021-07-01		2020-10-19	Feasibility of Low Energy Diet in HFpEF and Type 2 Diabetes	Ongoing
NCT04177992	https://clinicaltrials.gov/show/NCT04177992	University of Edinburgh	Recruiting	False	False	2020-12-01		2020-10-19	Servo Controlled Oxygen Targeting Study	Ongoing
NCT04171206	https://clinicaltrials.gov/show/NCT04171206	University of Sheffield	Not yet recruiting	False	False	2020-07-15		2020-10-19	Free From Abuse: The Booster Project	Inconsistent data
NCT04176861	https://clinicaltrials.gov/show/NCT04176861	University of Manchester	Not yet recruiting	False	False	2021-12-01		2020-10-19	hBET for Pain and Sleep Feasibility	Ongoing
NCT04173897	https://clinicaltrials.gov/show/NCT04173897	University of Leeds	Recruiting	False	False	2021-01-01		2020-10-19	Living Better With Advanced Breast Cancer: Feasibility Evaluation of an Online Supportive Intervention.	Ongoing
NCT04179123	https://clinicaltrials.gov/show/NCT04179123	University College London	Recruiting	False	False	2020-06-30		2020-10-19	3D Printing of Positive Airway Pressure (PAP) Therapy Masks: a Single Site Pilot and Feasibility Study	Inconsistent data
NCT04175561	https://clinicaltrials.gov/show/NCT04175561	University of Sheffield	Not yet recruiting	False	False	2020-09-01		2020-10-19	A Dose of Nature: An Interdisciplinary Study of Green Prescriptions	Inconsistent data
NCT04173533	https://clinicaltrials.gov/show/NCT04173533	University of Birmingham	Recruiting	False	False	2024-06-01		2020-10-19	Randomised Study of Oral Azacitidine vs Placebo Maintenance in AML or MDS Patients After Allo-SCT	Ongoing
NCT03751826	https://clinicaltrials.gov/show/NCT03751826	University College London	Not yet recruiting	False	False	2019-10-31		2020-10-19	Peer Delivery of HIV Self Test to Improve Linkage to HIV Prevention	Inconsistent data
NCT03758859	https://clinicaltrials.gov/show/NCT03758859	Imperial College London	Recruiting	False	False	2019-10-31		2020-10-19	CLARITY Imaging Study	Inconsistent data
NCT03750110	https://clinicaltrials.gov/show/NCT03750110	University of Nottingham	Recruiting	False	False	2021-05-20		2020-10-19	Yorkshire Enhanced Stop Smoking Study	Ongoing
NCT03750760	https://clinicaltrials.gov/show/NCT03750760	Imperial College London	Withdrawn	False	False	2020-12-01		2020-10-19	Early Alirocumab to Reduce LDL-C in Myocardial Infarction	No reporting requirement
NCT03756259	https://clinicaltrials.gov/show/NCT03756259	University of Edinburgh	Recruiting	False	False	2019-12-30		2020-10-19	Pneumonia Perception Project-Pakistan	Inconsistent data
NCT03754062	https://clinicaltrials.gov/show/NCT03754062	King's College London	Completed	False	True	2019-09-01		2020-10-19	Pharmacological Modulation of Belief Salience	Due but not reported
NCT03750019	https://clinicaltrials.gov/show/NCT03750019	University of Liverpool	Completed	False	True	2017-12-08		2020-10-19	Remembered Meal Satisfaction, Satiety and Later Snack Food Intake	Due but not reported
NCT03752333	https://clinicaltrials.gov/show/NCT03752333	Imperial College London	Recruiting	False	False	2022-05-30		2020-10-19	Trial of Pembrolizumab in Cancer of Unknown Primary	Ongoing
NCT03759938	https://clinicaltrials.gov/show/NCT03759938	University College London	Recruiting	False	False	2022-09-30		2020-10-19	OPTIMAS: OPtimal TIMing of Anticoagulation After Acute Ischaemic Stroke : a Randomised Controlled Trial	Ongoing
NCT03751514	https://clinicaltrials.gov/show/NCT03751514	University of Southampton	Recruiting	False	False	2021-02-02		2020-10-19	Bordetella Pertussis Colonisation Challenge Study	Ongoing
NCT02759601	https://clinicaltrials.gov/show/NCT02759601	Queen Mary University of London	Active, not recruiting	False	True	2018-12-01		2020-10-19	Dose Escalation Trial of Tefinostat for Cancer Associated Inflamation in Hepatocellular Carcinoma (HCC)	Inconsistent data
NCT02758821	https://clinicaltrials.gov/show/NCT02758821	University of Oxford	Completed	False	True	2017-09-30		2020-10-19	The Impact of C-reactive Protein Testing	Due but not reported
NCT02752945	https://clinicaltrials.gov/show/NCT02752945	King's College London	Completed	False	True	2016-12-01		2020-10-19	Feasibility Trial of a One-day CBT Workshop ("DISCOVER") for 15-18 Year Olds With Anxiety and/or Depression in Clinics	Due but not reported
NCT02755948	https://clinicaltrials.gov/show/NCT02755948	Imperial College London	Recruiting	False	False	2020-09-01		2020-10-19	A Study of Protective Immunity Against RSV and Influenza in Experimental Human Challenge of Volunteers	Inconsistent data
NCT02758873	https://clinicaltrials.gov/show/NCT02758873	University of Sussex	Completed	False	True	2019-07-01		2020-10-19	Prescribing Asthma Controller Medication According to Gene Status to Improve Quality of Life in Young People With Asthma	Due but not reported
NCT02752204	https://clinicaltrials.gov/show/NCT02752204	University of Birmingham	Active, not recruiting	False	True	2017-09-07		2020-10-19	An Evaluation AZD2014 Alone and in Combination With Rituximab in Relapsed/Refractory Diffuse Large B Cell Lymphoma	Inconsistent data
NCT02756416	https://clinicaltrials.gov/show/NCT02756416	University of Nottingham	Unknown status	False	True	2017-05-01		2020-10-19	Perfusion MRI in Reversible Cerebral Vasoconstriction Syndrome	Inconsistent data
NCT04419610	https://clinicaltrials.gov/show/NCT04419610	Imperial College London	Recruiting	False	False	2020-12-01		2020-10-19	RAS and Coagulopathy in COVID19	Ongoing
NCT04416399	https://clinicaltrials.gov/show/NCT04416399	University of Oxford	Recruiting	False	False	2020-11-15		2020-10-19	STerOids in COVID-19 Study	Ongoing
NCT04419805	https://clinicaltrials.gov/show/NCT04419805	University of Dundee	Not yet recruiting	False	False	2023-10-30		2020-10-19	Single Palatal Temporary Anchorage Device for Anterior Open Bite	Ongoing
NCT04418440	https://clinicaltrials.gov/show/NCT04418440	Queen Mary University of London	Not yet recruiting	False	False	2021-05-01		2020-10-19	Nutritional Treatment for the Amelioration of Traumatic Brain Injury	Ongoing
NCT04418102	https://clinicaltrials.gov/show/NCT04418102	King's College London	Not yet recruiting	False	False	2021-09-01		2020-10-19	The InterSat Study	Ongoing
NCT04410016	https://clinicaltrials.gov/show/NCT04410016	University of Nottingham	Recruiting	False	False	2020-07-31		2020-10-19	Evaluation of Staff COVID-19 Wellbeing Centres in a Healthcare Workplace: COVID-WELL Study	Inconsistent data
NCT04415632	https://clinicaltrials.gov/show/NCT04415632	University of Nottingham	Not yet recruiting	False	False	2022-10-01		2020-10-19	Low GI Diet Effects on Non-Alcoholic Fatty Liver Disease	Ongoing
NCT04418752	https://clinicaltrials.gov/show/NCT04418752	University of Nottingham	Not yet recruiting	False	False	2021-02-01		2020-10-19	Narrative Exposure Therapy for Adults With Intellectual Disability	Ongoing
NCT04416750	https://clinicaltrials.gov/show/NCT04416750	Imperial College London	Not yet recruiting	False	False	2024-07-01		2020-10-19	Positioning Imatinib for Pulmonary Arterial Hypertension	Ongoing
NCT01032083	https://clinicaltrials.gov/show/NCT01032083	Imperial College London	Completed	False	True	2014-12-01		2020-10-19	Antidepressant Controlled Trial for Negative Symptoms in Schizophrenia	Due but not reported
NCT01032031	https://clinicaltrials.gov/show/NCT01032031	University of Manchester	Completed	False	True	2012-08-01		2020-10-19	The Effect of Green Tea and Vitamin C on Skin Health	Due but not reported
NCT01032343	https://clinicaltrials.gov/show/NCT01032343	University of Manchester	Completed	False	True	2010-07-01		2020-10-19	An Immunonutritional Approach to the Prevention of Skin Cancer	Due but not reported
NCT01038063	https://clinicaltrials.gov/show/NCT01038063	Liverpool School of Tropical Medicine	Unknown status	False	True	2013-09-01		2020-10-19	Safety and Effectiveness of Artemisinin-based Combination Therapies (ACTs) With Repeated Treatments for Uncomplicated Falciparum Malaria Over a Three-year Period	Inconsistent data
NCT04487483	https://clinicaltrials.gov/show/NCT04487483	University College London	Active, not recruiting	False	False	2020-06-17		2020-10-19	Exploring the Impact of a Sleep App on Sleep Quality	Inconsistent data
NCT04480749	https://clinicaltrials.gov/show/NCT04480749	London School of Hygiene and Tropical Medicine	Not yet recruiting	False	False	2021-04-30		2020-10-19	Syphilis Self-testing to Expand Test Uptake Among Men Who Have Sex With Men (SST)	Ongoing
NCT01560767	https://clinicaltrials.gov/show/NCT01560767	University of Warwick	Completed	False	True	2011-07-01		2020-10-19	Perioperative Analgesia for Knee Arthroplasty (PAKA)	Due but not reported
NCT01562886	https://clinicaltrials.gov/show/NCT01562886	Imperial College London	Completed	True	True	2012-11-01	2014-05-19	2020-10-19	The Rilpivirine Cerebrospinal-fluid (CSF) Study	Due and reported late	564
NCT01562964	https://clinicaltrials.gov/show/NCT01562964	Imperial College London	Withdrawn	False	False	2012-03-02		2020-10-19	Hypnotherapy in Patients With Chest Pain & Unobstructed Coronaries	No reporting requirement
NCT01569178	https://clinicaltrials.gov/show/NCT01569178	Queen Mary University of London	Unknown status	False	False	2019-10-01		2020-10-19	BAMI. The Effect of Intracoronary Reinfusion of Bone Marrow-derived Mononuclear Cells(BM-MNC) on All Cause Mortality in Acute Myocardial Infarction	Inconsistent data
NCT01563224	https://clinicaltrials.gov/show/NCT01563224	Imperial College London	Completed	False	True	2014-09-01		2020-10-19	GABA-B Receptor Function in Healthy Volunteers	Due but not reported
NCT01566240	https://clinicaltrials.gov/show/NCT01566240	University College London	Recruiting	False	False	2021-02-01		2020-10-19	Induction Chemotherapy Plus Chemoradiation as First Line Treatment for Locally Advanced Cervical Cancer	Ongoing
NCT01347177	https://clinicaltrials.gov/show/NCT01347177	Queen Mary University of London	Unknown status	False	True	2018-04-01		2020-10-19	Clinical Trial of Zirconia and Metal Adhesive Bridges	Inconsistent data
NCT01348763	https://clinicaltrials.gov/show/NCT01348763	Imperial College London	Completed	True	True	2012-02-01	2019-09-10	2020-10-19	The Maraviroc Darunavir/Ritonavir Once Daily Pharmacokinetic Study	Due and reported late	2778
NCT01349543	https://clinicaltrials.gov/show/NCT01349543	Imperial College London	Completed	False	True	2013-10-01		2020-10-19	The Development of a Human Model of Respiratory Syncytial Virus Infection	Due but not reported
NCT01344473	https://clinicaltrials.gov/show/NCT01344473	University of Dundee	Completed	False	True	2013-08-01		2020-10-19	A Trial of Tooth Mousse to Remineralise Post-orthodontic Treatment White Spot Lesions	Due but not reported
NCT03947190	https://clinicaltrials.gov/show/NCT03947190	University of Oxford	Not yet recruiting	False	False	2023-01-01		2020-10-19	A Study to Determine if New Types of Malaria Vaccines Are Safe, Effective and Lead to Immunity in Kenyan Adults	Ongoing
NCT03944486	https://clinicaltrials.gov/show/NCT03944486	Imperial College London	Recruiting	False	False	2020-07-01		2020-10-19	On-Track Feasibility Study of a Rehabilitation System for Stroke Patients	Inconsistent data
NCT03946722	https://clinicaltrials.gov/show/NCT03946722	University College London	Not yet recruiting	False	False	2023-07-01		2020-10-19	Modified Downregulation for Women With Adenomyosis of the Uterus Prior to Frozen-thawed Embryo Transfer.	Ongoing
NCT03944226	https://clinicaltrials.gov/show/NCT03944226	University of Aberdeen	Not yet recruiting	False	False	2020-04-26		2020-10-19	Is Dietary Nitrate Effective in Reducing Aerobic Glycolysis in Breast Cancer?	Inconsistent data
NCT03943966	https://clinicaltrials.gov/show/NCT03943966	University of Edinburgh	Recruiting	False	False	2021-11-01		2020-10-19	In-vivo Thrombus Imaging With 18F-GP1, a Novel Platelet PET Radiotracer	Ongoing
NCT03949543	https://clinicaltrials.gov/show/NCT03949543	University of Glasgow	Completed	False	True	2018-05-28		2020-10-19	The Timing of Main Meal Consumption Effect on Gut Microbiota and Host	Due but not reported
NCT03945994	https://clinicaltrials.gov/show/NCT03945994	University of York	Completed	False	True	2018-07-29		2020-10-19	Connecting People Implementation Study	Due but not reported
NCT03949582	https://clinicaltrials.gov/show/NCT03949582	Imperial College London	Recruiting	False	False	2021-06-30		2020-10-19	Acute Mycoprotein Effect on Glycaemic Control in South Asians	Ongoing
NCT02075827	https://clinicaltrials.gov/show/NCT02075827	University College London	Unknown status	False	True	2014-10-01		2020-10-19	Metabolic Response to Playing Video Games: Two Arm Trial	Inconsistent data
NCT02073149	https://clinicaltrials.gov/show/NCT02073149	London School of Hygiene and Tropical Medicine	Completed	False	True	2014-12-01		2020-10-19	Safe and Efficacious Iron for Children in Kenya	Due but not reported
NCT02078921	https://clinicaltrials.gov/show/NCT02078921	University of Aberdeen	Completed	False	True	2014-12-01		2020-10-19	The Effects of Inorganic Nitrate on Cardiac Muscle in Angina	Due but not reported
NCT02077569	https://clinicaltrials.gov/show/NCT02077569	University of Nottingham	Completed	False	True	2017-02-21		2020-10-19	AKT Inhibitor in Oestrogen Positive Breast Cancer	Due but not reported
NCT02075983	https://clinicaltrials.gov/show/NCT02075983	Imperial College London	Unknown status	False	True	2015-06-01		2020-10-19	Immunogenicity of Three HIV GTU® MultiHIV DNA Immunisations Administered Via Intramuscular, Intradermal and Transcutaneous Routes	Inconsistent data
NCT02070770	https://clinicaltrials.gov/show/NCT02070770	King's College London	Completed	False	True	2015-05-01		2020-10-19	The Effect of a Short-term Very Low Calorie Diet on Heart Rate Variability in Obese Individuals	Due but not reported
NCT02075333	https://clinicaltrials.gov/show/NCT02075333	University of Leeds	Completed	False	True	2014-08-01		2020-10-19	The Effect of Ingesting or Rinsing Sucrose and Sucralose on Self-control, Cognitive Performance, and Blood Glucose	Due but not reported
NCT04535778	https://clinicaltrials.gov/show/NCT04535778	King's College London	Not yet recruiting	False	False	2021-06-01		2020-10-19	COMPASS Study: an Online Cognitive-behavioural Therapy (CBT) Program Treating Anxiety and Low Mood in Long-term Conditions During the COVID-19 Pandemic	Ongoing
NCT04536259	https://clinicaltrials.gov/show/NCT04536259	University of Warwick	Not yet recruiting	False	False	2020-09-30		2020-10-19	Assessing People's Hospital Outpatient Appointment Preferences in the United Kingdom	Ongoing
NCT04536051	https://clinicaltrials.gov/show/NCT04536051	University of Oxford	Recruiting	False	False	2021-09-01		2020-10-19	A Study of a Candidate COVID-19 Vaccine (COV003)	Ongoing
NCT04537455	https://clinicaltrials.gov/show/NCT04537455	Imperial College London	Recruiting	False	False	2022-04-01		2020-10-19	Non-invasive Mapping Using Ultra-high Frequency Electrocardiography	Ongoing
NCT00830505	https://clinicaltrials.gov/show/NCT00830505	University of Dundee	Completed	False	True	2010-05-01		2020-10-19	Fluticasone/Salmeterol (FP/SM) Versus Double the Dose Fluticasone (FP) in Patients With Mild to Moderate Asthma	Due but not reported
NCT00831740	https://clinicaltrials.gov/show/NCT00831740	University of Manchester	Completed	False	True	2010-07-01		2020-10-19	ACT NoW: Assessing the Effectiveness of Communication Therapy in the North West	Due but not reported
NCT00830089	https://clinicaltrials.gov/show/NCT00830089	University of Nottingham	Completed	False	True	2011-09-01		2020-10-19	Trial of a Transversus Abdominis Plane (TAP) Block in Laparoscopic Colorectal Surgery	Due but not reported
NCT00833508	https://clinicaltrials.gov/show/NCT00833508	Imperial College London	Completed	False	True	2011-10-01		2020-10-19	Effect of Preoperative Chemoradiotherapy on Exercise Capacity as Measured by Cardiopulmonary Exercise Testing	Due but not reported
NCT00831376	https://clinicaltrials.gov/show/NCT00831376	University of Dundee	Completed	False	True	2012-04-01		2020-10-19	Trough Bronchoprotection Conferred by Levosalbutamol and Racemic Salbutamol	Due but not reported
NCT00839228	https://clinicaltrials.gov/show/NCT00839228	University of Aberdeen	Completed	False	True	2014-02-01		2020-10-19	Perhexiline Therapy in Heart Failure With Preserved Ejection Fraction Syndrome	Due but not reported
NCT00838656	https://clinicaltrials.gov/show/NCT00838656	University of Warwick	Unknown status	False	True	2009-06-01		2020-10-19	Two Different Schedules of Carboplatin, Paclitaxel, Gemcitabine, and Surgery in Treating Patients With Newly Diagnosed Stage IIIC or Stage IV Primary Epithelial Ovarian Cancer, Fallopian Tube Cancer, or Primary Peritoneal Cancer	Inconsistent data
NCT00830882	https://clinicaltrials.gov/show/NCT00830882	University of Dundee	Withdrawn	False	False	2010-01-01		2020-10-19	Peak Bronchoprotection Conferred by Levosalbutamol and Racemic Salbutamol	No reporting requirement
NCT02394613	https://clinicaltrials.gov/show/NCT02394613	University College London	Unknown status	False	True	2015-11-01		2020-10-19	A Phase I Clinical Trial of DARC	Inconsistent data
NCT02398084	https://clinicaltrials.gov/show/NCT02398084	King's College London	Unknown status	False	True	2015-04-01		2020-10-19	Particle Sizing of Masticated Tree Nuts - Cashews and Walnuts	Inconsistent data
NCT02390063	https://clinicaltrials.gov/show/NCT02390063	University of Oxford	Completed	False	True	2018-05-15		2020-10-19	Vaccination in Prostate Cancer (VANCE)	Due but not reported
NCT02397772	https://clinicaltrials.gov/show/NCT02397772	London School of Hygiene and Tropical Medicine	Completed	False	True	2017-06-01		2020-10-19	Impact of Alternative Treatment Strategies and Delivery Systems for Soil-transmitted Helminths in Kenya	Due but not reported
NCT02399865	https://clinicaltrials.gov/show/NCT02399865	University of Birmingham	Unknown status	False	True	2015-09-01		2020-10-19	Family and Social Intervention for Young People	Inconsistent data
NCT02390778	https://clinicaltrials.gov/show/NCT02390778	London School of Hygiene and Tropical Medicine	Completed	False	True	2014-07-01		2020-10-19	Reducing Secondary Distress in Violence Researchers: a Randomised Trial of the Effectiveness of Group Debriefings.	Due but not reported
NCT02398396	https://clinicaltrials.gov/show/NCT02398396	University of Oxford	Unknown status	False	True	2015-11-01		2020-10-19	Investigating Meningococcal Vaccines in Adults	Inconsistent data
NCT02394158	https://clinicaltrials.gov/show/NCT02394158	Imperial College London	Recruiting	False	False	2019-09-30		2020-10-19	Preventing Recurrent Gestational Diabetes With Metformin	Inconsistent data
NCT02397265	https://clinicaltrials.gov/show/NCT02397265	Imperial College London	Completed	True	True	2015-07-22	2019-07-12	2020-10-19	Clinical Assessment of a Closed-loop System With Glucagon, Exercise and Mixed Meals	Due and reported late	1451
NCT02391337	https://clinicaltrials.gov/show/NCT02391337	University of Birmingham	Unknown status	False	True	2018-10-01		2020-10-19	Rate Control Therapy Evaluation in Permanent Atrial Fibrillation (RATE-AF)	Inconsistent data
NCT02397304	https://clinicaltrials.gov/show/NCT02397304	University of Birmingham	Unknown status	False	True	2016-04-01		2020-10-19	Nutrition, Exercise and Muscle Metabolism in Obesity	Inconsistent data
NCT02397421	https://clinicaltrials.gov/show/NCT02397421	University of Dundee	Completed	False	True	2017-08-01		2020-10-19	Safety and Effectiveness of SGLT-2 Inhibitors in Patients With Heart Failure and Diabetes	Due but not reported
NCT02399423	https://clinicaltrials.gov/show/NCT02399423	University of Glasgow	Unknown status	False	True	2017-08-01		2020-10-19	The GlasVEGAS Study (Glasgow Visceral & Ectopic Fat With Weight Gain in South AsianS)	Inconsistent data
NCT01684917	https://clinicaltrials.gov/show/NCT01684917	Imperial College London	Completed	True	True	2015-06-01	2019-10-24	2020-10-19	Application of New Technologies and Tools to Nutrition Research	Due and reported late	1606
NCT01682369	https://clinicaltrials.gov/show/NCT01682369	University of Oxford	Completed	False	True	2013-02-01		2020-10-19	ADITEC FLU STUDY: Understanding the Genetic Basis for Immune Responses	Due but not reported
NCT01680276	https://clinicaltrials.gov/show/NCT01680276	University College London	Unknown status	False	True	2015-11-01		2020-10-19	Clinical and Cost Effectiveness of Positive Behaviour Support: a Trial	Inconsistent data
NCT01686477	https://clinicaltrials.gov/show/NCT01686477	Imperial College London	Active, not recruiting	False	True	2019-09-01		2020-10-19	PREterM FOrmula Or Donor Breast Milk for Premature Babies	Inconsistent data
NCT01683773	https://clinicaltrials.gov/show/NCT01683773	University of Oxford	Completed	False	True	2014-08-01		2020-10-19	Safety Study of Tuberculosis Vaccines AERAS-402 and MVA85A	Due but not reported
NCT01680107	https://clinicaltrials.gov/show/NCT01680107	University of Oxford	Terminated	False	True	2017-10-31		2020-10-19	D-cycloserine Augmented CBT for Panic Disorder	Due but not reported
NCT01060930	https://clinicaltrials.gov/show/NCT01060930	University of Edinburgh	Completed	False	True	2010-06-01		2020-10-19	Diesel Exhaust Inhalation, Systemic Nitric Oxide Inhibition and Cardiac Output	Due but not reported
NCT01068353	https://clinicaltrials.gov/show/NCT01068353	University of Southampton	Completed	False	True	2013-12-01		2020-10-19	Safety and Tolerability of Etanercept in Alzheimer's Disease	Due but not reported
NCT01066182	https://clinicaltrials.gov/show/NCT01066182	University of Oxford	Completed	False	True	2011-07-01		2020-10-19	The DHA (Docosahexaenoic Acid) Oxford Learning and Behaviour (DOLAB) Study	Due but not reported
NCT04038658	https://clinicaltrials.gov/show/NCT04038658	University of Nottingham	Completed	False	True	2013-10-07		2020-10-19	Digital Worksite Exercise Intervention in China: Outcome and Process Evaluation	Due but not reported
NCT04038112	https://clinicaltrials.gov/show/NCT04038112	University of Manchester	Not yet recruiting	False	False	2020-01-31		2020-10-19	Method of Level (MOL) Therapy for Psychosis	Inconsistent data
NCT04035941	https://clinicaltrials.gov/show/NCT04035941	University of Glasgow	Not yet recruiting	False	False	2020-04-30		2020-10-19	The Cycle Nation Project (Phase 2: Feasibility)	Inconsistent data
NCT04034212	https://clinicaltrials.gov/show/NCT04034212	Imperial College London	Recruiting	False	False	2021-03-01		2020-10-19	Singing for Health: Improving Experiences of Lung Disease (SHIELD Trial)	Ongoing
NCT04039763	https://clinicaltrials.gov/show/NCT04039763	Imperial College London	Suspended	False	False	2021-03-05		2020-10-19	RT-CGM in Young Adults at Risk of DKA	No reporting requirement
NCT04036929	https://clinicaltrials.gov/show/NCT04036929	University of Oxford	Recruiting	False	False	2021-06-01		2020-10-19	Can we Use Estrogen-containing Therapy to Improve Pain in Women After Menopause With Hand Osteoarthritis?	Ongoing
NCT04257331	https://clinicaltrials.gov/show/NCT04257331	University of Oxford	Not yet recruiting	False	False	2021-06-01		2020-10-19	Parent Training to Reduce Emotional and Behavioral Problems in Children With Autism Spectrum Disorder in China	Ongoing
NCT04255134	https://clinicaltrials.gov/show/NCT04255134	St George's, University of London	Not yet recruiting	False	False	2023-01-20		2020-10-19	Biologics for Rheumatoid Arthritis Pain (BIORA-PAIN)	Ongoing
NCT04256798	https://clinicaltrials.gov/show/NCT04256798	University of Birmingham	Not yet recruiting	False	False	2023-10-31		2020-10-19	Perioperative Respiratory Care and Outcomes for Patients Undergoing High Risk Abdominal Surgery	Ongoing
NCT04253444	https://clinicaltrials.gov/show/NCT04253444	Queen Mary University of London	Recruiting	False	False	2021-02-01		2020-10-19	The Effect of Autonomic Modulation on Symptoms in Patients With Reflux Hypersensitivity	Ongoing
NCT04254861	https://clinicaltrials.gov/show/NCT04254861	Queen Mary University of London	Not yet recruiting	False	False	2022-11-01		2020-10-19	Autologous Platelet Concentrate (APC) in Intrabony Defects	Ongoing
NCT00732797	https://clinicaltrials.gov/show/NCT00732797	University of Southampton	Completed	False	True	2011-01-01		2020-10-19	A Trial of Booklet Based Self Management of Dizziness	Due but not reported
NCT00731471	https://clinicaltrials.gov/show/NCT00731471	University of Oxford	Completed	False	True	2011-01-01		2020-10-19	A Phase I Study of a New Tuberculosis (TB) Vaccine, MVA85A, in Healthy Volunteers With HIV	Due but not reported
NCT00732693	https://clinicaltrials.gov/show/NCT00732693	University of Edinburgh	Completed	False	True	2006-11-01		2020-10-19	Evaluation of Physiologic and Standard Sex Steroid Replacement Regimens in Women With Premature Ovarian Failure	Due but not reported
NCT00737698	https://clinicaltrials.gov/show/NCT00737698	Imperial College London	Completed	True	True	2008-10-01	2019-04-15	2020-10-19	Comparison of Repetitive Magnetic Stimulation and Exercise on Quadriceps Function in COPD	Due and reported late	3848
NCT00738946	https://clinicaltrials.gov/show/NCT00738946	London School of Hygiene and Tropical Medicine	Completed	False	True	2008-12-01		2020-10-19	A Trial of the Combined Impact of Intermittent Preventive Treatment and Insecticide Treated Bednets in Reducing Morbidity From Malaria in African Children	Due but not reported
NCT03801655	https://clinicaltrials.gov/show/NCT03801655	University of Oxford	Recruiting	False	False	2020-08-15		2020-10-19	OxPALM: Oxford Study on Probiotics and Low Mood	Inconsistent data
NCT03804918	https://clinicaltrials.gov/show/NCT03804918	Imperial College London	Completed	True	True	2019-08-30	2020-07-31	2020-10-19	Mobile Learning to Improve Clinician's Ability to Break Bad News	Due and reported in time	336
NCT03807284	https://clinicaltrials.gov/show/NCT03807284	University of Nottingham	Completed	False	True	2014-08-31		2020-10-19	Regaining Confidence After Stroke a Feasibility Randomised Controlled Trial	Due but not reported
NCT03803319	https://clinicaltrials.gov/show/NCT03803319	King's College London	Completed	False	False	2020-01-11		2020-10-19	Effects of Dietary Fibre in Irritable Bowel Syndrome (IBS)	Completed but not due
NCT02826590	https://clinicaltrials.gov/show/NCT02826590	King's College London	Completed	False	True	2017-07-31		2020-10-19	The Effects of Spinal Mobilizations on Symptoms, Neck 3D Movement, Neck Muscle Electromyography and Sympathetic Nervous System Activity in People With Neck Pain	Due but not reported
NCT03291327	https://clinicaltrials.gov/show/NCT03291327	Queen Mary University of London	Withdrawn	False	False	2018-10-01		2020-10-19	Evaluation of Two Active Lactobacilli for the Maintenance of Gingival Health	No reporting requirement
NCT03295409	https://clinicaltrials.gov/show/NCT03295409	University of Manchester	Completed	False	True	2018-02-28		2020-10-19	Testing Familial Self-affirmation for Smoking Cessation	Due but not reported
NCT03298880	https://clinicaltrials.gov/show/NCT03298880	University of Exeter	Completed	False	True	2018-02-05		2020-10-19	Testing of a Valsalva Assist Device (VAD) in Healthy Volunteers Performing a Valsalva Manoeuvre	Due but not reported
NCT03293576	https://clinicaltrials.gov/show/NCT03293576	University of Dundee	Completed	False	False	2020-01-03		2020-10-19	A Self-efficAcy Intervention to reDuce Injecting Risk behAviour and hePatitis c reinfecTion Rates	Completed but not due
NCT03298763	https://clinicaltrials.gov/show/NCT03298763	University College London	Recruiting	False	False	2023-09-01		2020-10-19	Targeted Stem Cells Expressing TRAIL as a Therapy for Lung Cancer	Ongoing
NCT03293316	https://clinicaltrials.gov/show/NCT03293316	University of Oxford	Completed	False	True	2016-10-01		2020-10-19	Using Electroencephalography (EEG) and Transcranial Current Stimulation (tCS) to Study and Modulate Cognition Study	Due but not reported
NCT03296475	https://clinicaltrials.gov/show/NCT03296475	University College London	Enrolling by invitation	False	False	2019-12-01		2020-10-19	Intraoperative Biomechanics in Complex Abdominal Wall Reconstruction	Inconsistent data
NCT03293147	https://clinicaltrials.gov/show/NCT03293147	University of Manchester	Recruiting	False	False	2019-12-01		2020-10-19	OUTREACH: Urine Analysis and Antihypertensive Treatment	Inconsistent data
NCT03298230	https://clinicaltrials.gov/show/NCT03298230	University of Manchester	Unknown status	False	True	2019-04-01		2020-10-19	The RESPECT-PAD Trial	Inconsistent data
NCT03295032	https://clinicaltrials.gov/show/NCT03295032	Cardiff University	Completed	False	True	2016-12-29		2020-10-19	A Mixed-methods Evaluation of an Adapted Acceptance and Commitment Therapy (ACT) Group for Stroke Survivors	Due but not reported
NCT00061919	https://clinicaltrials.gov/show/NCT00061919	University College London	Completed	False	True	2007-02-01		2020-10-19	Carboplatin and Etoposide With or Without Thalidomide in Treating Patients With Limited-Stage or Extensive-Stage Small Cell Lung Cancer	Due but not reported
NCT04326686	https://clinicaltrials.gov/show/NCT04326686	University of Aberdeen	Not yet recruiting	False	False	2022-06-30		2020-10-19	Measuring Individual Responses to a Wholegrains and Nuts Intervention to Reduce Blood Pressure in Prehypertension	Ongoing
NCT04325399	https://clinicaltrials.gov/show/NCT04325399	University of Manchester	Completed	False	True	2016-11-02		2020-10-19	A Randomised Controlled Trial of a Brief Planning Intervention to Promote Physical Activity	Due but not reported
NCT04324606	https://clinicaltrials.gov/show/NCT04324606	University of Oxford	Active, not recruiting	False	False	2021-10-01		2020-10-19	A Study of a Candidate COVID-19 Vaccine (COV001)	Ongoing
NCT04325178	https://clinicaltrials.gov/show/NCT04325178	University of Exeter	Completed	False	True	2019-09-13		2020-10-19	Mycoprotein as the Basis of a Sustainable Diet to Support Muscle Mass Maintenance and Reconditioning in Older Adults.	Due but not reported
NCT04324437	https://clinicaltrials.gov/show/NCT04324437	University of Leeds	Not yet recruiting	False	False	2022-04-01		2020-10-19	eRAPID: Online Symptom Reporting in Lung Cancer	Ongoing
NCT02683668	https://clinicaltrials.gov/show/NCT02683668	Imperial College London	Completed	True	True	2018-01-01	2019-09-18	2020-10-19	Airway Effects of Tiotropium in Patients With COPD	Due and reported late	625
NCT02680470	https://clinicaltrials.gov/show/NCT02680470	University of Edinburgh	Completed	False	True	2017-05-01		2020-10-19	Virtual Observed Therapy for Patients With Tuberculosis	Due but not reported
NCT02681900	https://clinicaltrials.gov/show/NCT02681900	University of Sussex	Completed	False	True	2014-12-01		2020-10-19	Exploring Whether Self-affirmation Promotes Reduced Alcohol Consumption in Response to Narrative Health Information	Due but not reported
NCT02683486	https://clinicaltrials.gov/show/NCT02683486	Imperial College London	Unknown status	False	True	2017-04-01		2020-10-19	Intelligent Oxygen Therapy During Activities of Daily Living	Inconsistent data
NCT02682472	https://clinicaltrials.gov/show/NCT02682472	University College London	Unknown status	False	True	2016-06-01		2020-10-19	SettleIN - Adjustment to Care in Dementia: An Intervention Feasibility Study v0.1	Inconsistent data
NCT02681523	https://clinicaltrials.gov/show/NCT02681523	Imperial College London	Terminated	False	True	2018-07-24		2020-10-19	ALERT: A Phase II Study of Alternating Eribulin and Hormonal Therapy in Pre-treated ER+ve Breast Cancer.	Due but not reported
NCT02682862	https://clinicaltrials.gov/show/NCT02682862	University of Dundee	Completed	False	True	2019-05-22		2020-10-19	Ultra-long Acting Bronchodilator Therapy in Smoking Asthmatics	Due but not reported
NCT02022358	https://clinicaltrials.gov/show/NCT02022358	University College London	Terminated	False	True	2015-06-01		2020-10-19	Will Glucarpidase After Methotrexate Treatment for Bone Sarcoma Lead to Fewer Side Effects and Reduce Chemotherapy Delays?	Due but not reported
NCT02024009	https://clinicaltrials.gov/show/NCT02024009	University of Oxford	Unknown status	False	False	2020-08-01		2020-10-19	Systemic Therapy and Chemoradiation in Advanced Localised Pancreatic Cancer - 2	Inconsistent data
NCT02020330	https://clinicaltrials.gov/show/NCT02020330	University of Oxford	Completed	False	True	2015-02-04		2020-10-19	Optimising Operational Use of Artemether-lumefantrine Comparing 3 Day Versus 5 Day	Due but not reported
NCT02020239	https://clinicaltrials.gov/show/NCT02020239	University of Birmingham	Unknown status	False	True	2017-12-01		2020-10-19	The Effect of Physical Activity Intervention Flexibility on the Time Course of Changes in Body Composition and Metabolism	Inconsistent data
NCT02819596	https://clinicaltrials.gov/show/NCT02819596	Queen Mary University of London	Unknown status	False	True	2018-10-01		2020-10-19	MEDI4736 Combinations in Metastatic Renal Cell Carcinoma	Inconsistent data
NCT02810054	https://clinicaltrials.gov/show/NCT02810054	University of Manchester	Unknown status	False	True	2018-07-01		2020-10-19	Using MIST With or Without EMD in Treatment of Intrabony Periodontal Defects.	Inconsistent data
NCT02811432	https://clinicaltrials.gov/show/NCT02811432	London School of Hygiene and Tropical Medicine	Not yet recruiting	False	False	2021-07-01		2020-10-19	Kangaroo Mother Care Before Stabilisation Amongst Low Birth Weight Neonates in Africa	Ongoing
NCT02815475	https://clinicaltrials.gov/show/NCT02815475	Newcastle University	Completed	False	True	2016-08-01		2020-10-19	Turmeric Anti-Inflammatory and Cell-Damage Trial	Due but not reported
NCT01879163	https://clinicaltrials.gov/show/NCT01879163	University of Oxford	Completed	False	True	2014-12-01		2020-10-19	Phase I Trial Evaluating Safety and Immunogenicity of MVA85A-IMX313 Compared to MVA85A in BCG Vaccinated Adults	Due but not reported
NCT01872702	https://clinicaltrials.gov/show/NCT01872702	University of Oxford	Completed	False	True	2017-07-01		2020-10-19	Targeted Chemo-elimination (TCE) of Malaria	Due but not reported
NCT01872000	https://clinicaltrials.gov/show/NCT01872000	University of Oxford	Terminated	False	True	2018-10-01		2020-10-19	Binocular Vision in Monocular Pseudophakia	Due but not reported
NCT01876199	https://clinicaltrials.gov/show/NCT01876199	University of Oxford	Completed	False	True	2013-07-01		2020-10-19	Targeted Screening of At-Risk Adults for Acute HIV-1 Infection	Due but not reported
NCT01874171	https://clinicaltrials.gov/show/NCT01874171	University of Warwick	Unknown status	False	True	2019-02-01		2020-10-19	Determination of Cetuximab Versus Cisplatin Early and Late Toxicity Events in HPV+ OPSCC	Inconsistent data
NCT01875419	https://clinicaltrials.gov/show/NCT01875419	University College London	Completed	False	True	2017-03-07		2020-10-19	Non-invasive Brain Stimulation and Cognitive Processing in Depression	Due but not reported
NCT01873066	https://clinicaltrials.gov/show/NCT01873066	University of Cambridge	Completed	False	True	2015-07-31		2020-10-19	Closing the Loop 24/7 in Adolescents With Type 1 Diabetes	Due but not reported
NCT01879813	https://clinicaltrials.gov/show/NCT01879813	University of Leeds	Completed	False	True	2013-07-01		2020-10-19	The Effect of a Phospholipid Drink on Cognitive Performance Under Acute Stress	Due but not reported
NCT01722370	https://clinicaltrials.gov/show/NCT01722370	University of Birmingham	Completed	False	True	2014-11-01		2020-10-19	Ambulatory Oxygen Effects on Muscles in COPD	Due but not reported
NCT01724424	https://clinicaltrials.gov/show/NCT01724424	University of Aberdeen	Completed	False	True	2013-05-01		2020-10-19	Melatonin in Healthy Volunteers	Due but not reported
NCT01721421	https://clinicaltrials.gov/show/NCT01721421	Imperial College London	Unknown status	False	True	2014-03-01		2020-10-19	Effects of Extended Haemodialysis Treatment Duration in Patients With End-stage Renal Disease	Inconsistent data
NCT01722396	https://clinicaltrials.gov/show/NCT01722396	University of Birmingham	Completed	False	True	2012-11-01		2020-10-19	Pharmacogenetics of Vitamin D Supplementation in Tuberculosis	Due but not reported
NCT01727609	https://clinicaltrials.gov/show/NCT01727609	University of Oxford	Completed	False	True	2018-05-10		2020-10-19	Speed of Increasing Milk Feeds Trial	Due but not reported
NCT01721291	https://clinicaltrials.gov/show/NCT01721291	Imperial College London	Unknown status	False	True	2015-04-01		2020-10-19	Inhaler Lung Deposition in Chronic Obstructive Pulmonary Disease (COPD)	Inconsistent data
NCT01720875	https://clinicaltrials.gov/show/NCT01720875	University of Leeds	Completed	False	True	2015-08-01		2020-10-19	Vorinostat, Bortezomib and Dexamethasone in Multiple Myeloma (MUKFour)	Due but not reported
NCT00623337	https://clinicaltrials.gov/show/NCT00623337	London School of Hygiene and Tropical Medicine	Completed	False	True	2010-03-01		2020-10-19	Ghana Newborn Home Visits Neonatal Mortality Trial	Due but not reported
NCT04009096	https://clinicaltrials.gov/show/NCT04009096	University of Oxford	Recruiting	False	False	2020-11-01		2020-10-19	VAC071: A Study to Assess Efficacy of the ChAd63/MVA PvDBP Vaccines	Ongoing
NCT04007718	https://clinicaltrials.gov/show/NCT04007718	King's College London	Recruiting	False	False	2020-03-31		2020-10-19	Learning Effective New Strategies for Worry in Parkinson's Disease	Inconsistent data
NCT04007926	https://clinicaltrials.gov/show/NCT04007926	University of Glasgow	Suspended	False	False	2023-03-01		2020-10-19	Mechanisms of Insulin Resistance and Exercise in South Asians	No reporting requirement
NCT04002726	https://clinicaltrials.gov/show/NCT04002726	London School of Hygiene and Tropical Medicine	Recruiting	False	False	2020-09-30		2020-10-19	App-based Versus Slide-based Inter-grader Agreement (IGA) Test for Trachoma Graders	Ongoing
NCT04004182	https://clinicaltrials.gov/show/NCT04004182	University of Aberdeen	Recruiting	False	False	2021-06-01		2020-10-19	Acute Study of Anthocyanin-rich Bilberry and Polyphenol-rich Apple Extracts on Postprandial Glycaemic Response	Ongoing
NCT04009564	https://clinicaltrials.gov/show/NCT04009564	Newcastle University	Completed	False	False	2020-03-07		2020-10-19	Effect of Date Seeds Coffee on Mood and Cognitive Performance	Completed but not due
NCT02176044	https://clinicaltrials.gov/show/NCT02176044	King's College London	Completed	False	True	2016-02-01		2020-10-19	The Effect of Nitric Oxide on Spatial Working Memory in Patients With Schizophrenia - Pilot Study	Due but not reported
NCT02177279	https://clinicaltrials.gov/show/NCT02177279	University of Aberdeen	Completed	False	True	2013-02-01		2020-10-19	Bioactive Phytochemicals From Wheat Bran	Due but not reported
NCT02174952	https://clinicaltrials.gov/show/NCT02174952	University of Nottingham	Unknown status	False	True	2014-09-01		2020-10-19	Self-help in Adjunct to Pharmacotherapy	Inconsistent data
NCT02174900	https://clinicaltrials.gov/show/NCT02174900	London School of Hygiene and Tropical Medicine	Completed	False	True	2015-12-01		2020-10-19	Safety of Primaquine + Artemether-lumefantrine in G6PD Deficient Males With an Asymptomatic Malaria Infection (SAFEPRIM)	Due but not reported
NCT02174965	https://clinicaltrials.gov/show/NCT02174965	University of Oxford	Recruiting	False	False	2022-09-01		2020-10-19	Wear and Migration in the Corin Mini-Hip/Metafix and ECIMA Polyethylene	Ongoing
NCT02178748	https://clinicaltrials.gov/show/NCT02178748	University of Oxford	Completed	False	True	2015-01-01		2020-10-19	Trial to Investigate the Effect of Schistosoma Mansoni Infection on the Response to Vaccination With MVA85A in BCG-vaccinated African Adolescents	Due but not reported
NCT02176330	https://clinicaltrials.gov/show/NCT02176330	University of Sheffield	Completed	False	True	2010-09-01		2020-10-19	Does Using a 'Virtual Clinic' in Urogynaecology Improve Patient Experience and Reduce Cost?	Due but not reported
NCT02174692	https://clinicaltrials.gov/show/NCT02174692	University of Nottingham	Completed	False	True	2015-03-01		2020-10-19	Study of Muscle Repair Following Exercise in Young and Elderly People	Due but not reported
NCT02179294	https://clinicaltrials.gov/show/NCT02179294	University of Birmingham	Completed	False	True	2016-09-01		2020-10-19	A Randomised Controlled Trial of Remifentanil Intravenous Patient Controlled Analgesia (PCA) Versus Intramuscular Pethidine for Pain Relief in Labour	Due but not reported
NCT02129868	https://clinicaltrials.gov/show/NCT02129868	University of Cambridge	Completed	False	True	2015-04-01		2020-10-19	Automated Closed-loop in Children and Adolescents With Type 1 Diabetes	Due but not reported
NCT02122250	https://clinicaltrials.gov/show/NCT02122250	University of Southampton	Completed	False	True	2015-09-01		2020-10-19	Web-based Support for People With Type 2 Diabetes	Due but not reported
NCT02128555	https://clinicaltrials.gov/show/NCT02128555	University College London	Unknown status	False	False	2019-11-01		2020-10-19	Total Ankle Replacement Versus Arthrodesis Trial	Inconsistent data
NCT02124486	https://clinicaltrials.gov/show/NCT02124486	University of Birmingham	Active, not recruiting	False	True	2018-08-02		2020-10-19	An RCT of Bariatric Surgery vs a Community Weight Loss Programme for the Sustained Treatment of IIH	Inconsistent data
NCT02127983	https://clinicaltrials.gov/show/NCT02127983	Liverpool School of Tropical Medicine	Completed	False	True	2011-12-01		2020-10-19	Engaging Informal Health Care Providers on Case Detection and Treatment Initiation Rates for TB and HIV in Rural Malawi (Triage Plus)	Due but not reported
NCT02127151	https://clinicaltrials.gov/show/NCT02127151	University College London	Withdrawn	False	False	2018-10-01		2020-10-19	A Parp Inhibitor (BMN 673) for Inoperable Advanced eNDometrial cAncer	No reporting requirement
NCT02128295	https://clinicaltrials.gov/show/NCT02128295	University College London	Unknown status	False	True	2016-05-01		2020-10-19	Trial of Two Electric Breast Pumps in Mothers of Term Infants.	Inconsistent data
NCT02128724	https://clinicaltrials.gov/show/NCT02128724	University of Oxford	Completed	True	True	2017-10-17	2018-10-10	2020-10-19	Palliative Thoracic Radiotherapy Plus BKM120	Due and reported in time	358
NCT03818867	https://clinicaltrials.gov/show/NCT03818867	St George's, University of London	Recruiting	False	True	2019-07-01		2020-10-19	Emergency Cerclage in Twin Pregnancies at Imminent Risk of Preterm Birth: an Open-Label Randomised Controlled Trial	Inconsistent data
NCT03813836	https://clinicaltrials.gov/show/NCT03813836	University College London	Recruiting	False	False	2021-12-31		2020-10-19	Phase II Trial of Pembrolizumab in Recurrent or Metastatic HNSCC	Ongoing
NCT03813771	https://clinicaltrials.gov/show/NCT03813771	University of Leeds	Not yet recruiting	False	False	2023-02-01		2020-10-19	Targeted Treatment Early With Etanercept + Methotrexate vs.T2T Care for DMARD-naïve Early RA Patients Based on naïve T-cell Stratification	Ongoing
NCT03815838	https://clinicaltrials.gov/show/NCT03815838	Cardiff University	Recruiting	False	False	2020-12-01		2020-10-19	Molecular Imaging of Pituitary Adenomas	Ongoing
NCT03811938	https://clinicaltrials.gov/show/NCT03811938	Imperial College London	Recruiting	False	False	2020-06-01		2020-10-19	Ablation of Low Voltage Regions in Persistent Atrial Fibrillation	Inconsistent data
NCT03813069	https://clinicaltrials.gov/show/NCT03813069	London School of Hygiene and Tropical Medicine	Completed	False	False	2019-12-23		2020-10-19	Testing Insect Repellents Against Musca Sorbens, the Vector of Trachoma	Completed but not due
NCT03811210	https://clinicaltrials.gov/show/NCT03811210	University of Liverpool	Completed	False	True	2018-12-07		2020-10-19	Using the Norm Range to Predict the Effect of Food Portion Size Reductions on Compensation Over 5 Days	Due but not reported
NCT03813953	https://clinicaltrials.gov/show/NCT03813953	University of Edinburgh	Not yet recruiting	False	True	2019-05-31		2020-10-19	The Effect of Analgesic Modalities on Long Term Outcomes Following Open Liver Resection	Inconsistent data
NCT03815162	https://clinicaltrials.gov/show/NCT03815162	University of Nottingham	Active, not recruiting	False	False	2020-04-30		2020-10-19	Cocoa Flavanol Supplementation in Raynaud's Phenomenon	Inconsistent data
NCT03816137	https://clinicaltrials.gov/show/NCT03816137	Imperial College London	Recruiting	False	False	2020-08-15		2020-10-19	Modelling the Interaction Between Rationally-designed Synthetic Model Viral Protein Immunogens	Inconsistent data
NCT03815942	https://clinicaltrials.gov/show/NCT03815942	University of Oxford	Recruiting	False	False	2020-12-10		2020-10-19	VAccination in Early and ADvanced Prostate caNCEr	Ongoing
NCT03813134	https://clinicaltrials.gov/show/NCT03813134	University of Leicester	Active, not recruiting	False	False	2023-03-03		2020-10-19	Testing the Value of Novel Strategy and Its Cost Efficacy in Order to Improve the Poor Outcomes in Cardiogenic Shock	Ongoing
NCT01882179	https://clinicaltrials.gov/show/NCT01882179	University College London	Completed	False	True	2016-05-01		2020-10-19	Early Mineralocorticoid Receptor Antagonist Treatment to Reduce Myocardial Infarct Size	Due but not reported
NCT01888211	https://clinicaltrials.gov/show/NCT01888211	University of Edinburgh	Completed	False	True	2006-06-01		2020-10-19	Effect of Omega 3 Fatty Acids on Vascular Function	Due but not reported
NCT01881919	https://clinicaltrials.gov/show/NCT01881919	University of Leeds	Completed	False	True	2014-04-01		2020-10-19	Effect of Quercetin Supplements on Healthy Males: a Four-Week Randomized Cross-Over Trial	Due but not reported
NCT01882777	https://clinicaltrials.gov/show/NCT01882777	London School of Hygiene and Tropical Medicine	Completed	False	True	2013-03-01		2020-10-19	Evaluation of a Project to Distribute Water Filters and Cookstoves in Western Rwanda	Due but not reported
NCT01883609	https://clinicaltrials.gov/show/NCT01883609	University of Oxford	Completed	False	True	2014-08-01		2020-10-19	A Safety and Efficacy Study of ChAd63/MVA METRAP + RTS,S	Due but not reported
NCT01889810	https://clinicaltrials.gov/show/NCT01889810	Queen's University, Belfast	Completed	False	True	2016-06-01		2020-10-19	Effect of Vitamin D3 Supplementation on Insulin Resistance- The DIR Study	Due but not reported
NCT03205839	https://clinicaltrials.gov/show/NCT03205839	University of Sheffield	Completed	False	True	2017-11-18		2020-10-19	Acceptance-based Self-help for Individuals With Visible Difference and Social Anxiety	Due but not reported
NCT03200873	https://clinicaltrials.gov/show/NCT03200873	University of Nottingham	Completed	False	True	2017-12-30		2020-10-19	Effects of rTMS on Impulsivity and Empathy	Due but not reported
NCT03208179	https://clinicaltrials.gov/show/NCT03208179	Liverpool School of Tropical Medicine	Completed	False	False	2020-03-15		2020-10-19	Improving PRegnancy Outcomes With Intermittent preVEntive Treatment in Africa	Completed but not due
NCT03207074	https://clinicaltrials.gov/show/NCT03207074	Imperial College London	Completed	True	True	2019-06-20	2020-06-04	2020-10-19	Can the iKnife Distinguish Between Normal and Malignant Endometrial Tissue?	Due and reported in time	350
NCT03204175	https://clinicaltrials.gov/show/NCT03204175	London School of Hygiene and Tropical Medicine	Completed	False	True	2017-11-30		2020-10-19	Fit Plus: Assessing the Impact of a School-based Intervention on Toilet Quality	Due but not reported
NCT03203421	https://clinicaltrials.gov/show/NCT03203421	University of Oxford	Completed	False	True	2017-12-20		2020-10-19	A Safety and Efficacy Study of ChAdOx1 LS2 and MVA LS2	Due but not reported
NCT03207126	https://clinicaltrials.gov/show/NCT03207126	Imperial College London	Recruiting	False	False	2020-12-20		2020-10-19	Pilot Study: Can Ultrasound Guided Biopsy be Used as an Alternative to Hysteroscopy?	Ongoing
NCT03208517	https://clinicaltrials.gov/show/NCT03208517	King's College London	Completed	False	True	2017-05-07		2020-10-19	Improving Staff Attitudes and Care for People With Dementia: eLearning	Due but not reported
NCT03207061	https://clinicaltrials.gov/show/NCT03207061	Imperial College London	Recruiting	False	False	2020-12-01		2020-10-19	Can 3D Ultrasound be Used as an Alternative to MRI to Assess Myometrial Invasion in Endometrial Cancer?	Ongoing
NCT01242605	https://clinicaltrials.gov/show/NCT01242605	University College London	Completed	False	True	2013-03-01		2020-10-19	ABC-04 a Study of Cisplatin, Gemcitabine and Selumetinib in Patients With Advanced Biliary Tract Cancer	Due but not reported
NCT01246232	https://clinicaltrials.gov/show/NCT01246232	Imperial College London	Completed	False	True	2015-03-01		2020-10-19	Amisulpride Augmentation in Clozapine-unresponsive Schizophrenia	Due but not reported
NCT01240525	https://clinicaltrials.gov/show/NCT01240525	University College London	Active, not recruiting	False	False	2019-11-01		2020-10-19	Donor Lymphocyte Infusion After Stem Cell Transplant in Treating Patients With Haematological Cancers	Inconsistent data
NCT01241474	https://clinicaltrials.gov/show/NCT01241474	University of Aberdeen	Completed	False	True	2012-06-01		2020-10-19	Effect of Fish Oil on Insulin Sensitivity	Due but not reported
NCT01243398	https://clinicaltrials.gov/show/NCT01243398	University of Oxford	Completed	False	True	2012-05-01		2020-10-19	Gefitinib in Treating Patients With Esophageal Cancer That is Progressing After Chemotherapy	Due but not reported
NCT01245270	https://clinicaltrials.gov/show/NCT01245270	University of Aberdeen	Completed	True	True	2013-08-01	2013-08-23	2020-10-19	A Single Supplement of a Standardised Bilberry Extract Modifies Glycaemic Response	Due and reported in time	22
NCT01249391	https://clinicaltrials.gov/show/NCT01249391	Imperial College London	Completed	False	True	2011-09-01		2020-10-19	Splinting to Treat Hand Osteoarthritis	Due but not reported
NCT01247545	https://clinicaltrials.gov/show/NCT01247545	University College London	Completed	False	True	2015-03-01		2020-10-19	Effect of Remote Ischaemic Preconditioning on Clinical Outcomes in CABG Surgery	Due but not reported
NCT01247870	https://clinicaltrials.gov/show/NCT01247870	St George's, University of London	Completed	False	True	2014-03-01		2020-10-19	Metformin in Chronic Obstructive Pulmonary Disease	Due but not reported
NCT02272478	https://clinicaltrials.gov/show/NCT02272478	Cardiff University	Recruiting	False	False	2021-02-01		2020-10-19	Trial to Test the Effects of Adding 1 of 2 New Treatment Agents to Commonly Used Chemotherapy Combinations	Ongoing
NCT02277301	https://clinicaltrials.gov/show/NCT02277301	University of Aberdeen	Completed	False	True	2016-07-01		2020-10-19	Mellow Babies - a Pilot Waiting List Trial	Due but not reported
NCT02275000	https://clinicaltrials.gov/show/NCT02275000	University College London	Completed	False	True	2016-01-01		2020-10-19	Feasibility Study of Physiotherapy for Functional Motor Symptoms	Due but not reported
NCT02272751	https://clinicaltrials.gov/show/NCT02272751	St George's, University of London	Completed	False	True	2017-03-01		2020-10-19	Relaxation and Exercise In Lymphoma Patients	Due but not reported
NCT02263937	https://clinicaltrials.gov/show/NCT02263937	University College London	Completed	False	True	2016-10-01		2020-10-19	Deep Brain Stimulation for Patients With Dementia With Lewy Bodies	Due but not reported
NCT02261753	https://clinicaltrials.gov/show/NCT02261753	University College London	Terminated	False	True	2017-07-26		2020-10-19	Evaluating Dietary Intervention Before surgicaL Treatment for Epilepsy	Due but not reported
NCT03957174	https://clinicaltrials.gov/show/NCT03957174	University of Oxford	Completed	False	False	2020-06-01		2020-10-19	Noradrenaline, Acetylcholine and Dynamic Learning in Healthy Humans	Completed but not due
NCT03956329	https://clinicaltrials.gov/show/NCT03956329	University of Nottingham	Not yet recruiting	False	False	2019-12-01		2020-10-19	Flu and Mood in Older Adults	Inconsistent data
NCT03952351	https://clinicaltrials.gov/show/NCT03952351	University of Edinburgh	Recruiting	False	False	2023-11-01		2020-10-19	Troponin in Acute Chest Pain to Risk Stratify and Guide EffecTive Use of Computed Tomography Coronary Angiography	Ongoing
NCT03956576	https://clinicaltrials.gov/show/NCT03956576	University of Edinburgh	Recruiting	False	False	2022-02-01		2020-10-19	Apelin as a Potential Treatment for Chronic Kidney Disease	Ongoing
NCT03950908	https://clinicaltrials.gov/show/NCT03950908	University of Cambridge	Completed	False	True	2018-12-13		2020-10-19	Biopsy Technique for Endoscopic Surveillance of Hereditary Diffuse Gastric Cancer	Due but not reported
NCT03954093	https://clinicaltrials.gov/show/NCT03954093	University of Oxford	Completed	False	False	2019-12-20		2020-10-19	Paired Acute Invasive/Non-invasive Stimulation Trial	Completed but not due
NCT03956433	https://clinicaltrials.gov/show/NCT03956433	University of Leeds	Completed	False	True	2015-07-04		2020-10-19	Effect of Bioactive Enriched Food on Markers of Metabolic Syndrome	Due but not reported
NCT03956199	https://clinicaltrials.gov/show/NCT03956199	King's College London	Not yet recruiting	False	False	2022-08-01		2020-10-19	Pulpotomy vs.Root Canal Treatment in Managing Irreversible Pulpitis	Ongoing
NCT03955614	https://clinicaltrials.gov/show/NCT03955614	Imperial College London	Recruiting	False	False	2020-10-01		2020-10-19	Intelligent Operating Room	Ongoing
NCT03959735	https://clinicaltrials.gov/show/NCT03959735	King's College London	Recruiting	False	False	2021-03-01		2020-10-19	High Intensity Interval Training in Severe Mental Illness	Ongoing
NCT03951181	https://clinicaltrials.gov/show/NCT03951181	Cardiff University	Not yet recruiting	False	False	2020-09-01		2020-10-19	Life-Style Exercise and Activity Package for People Living With Progressive MS	Inconsistent data
NCT03950388	https://clinicaltrials.gov/show/NCT03950388	University of Manchester	Recruiting	False	False	2022-06-01		2020-10-19	Trial of a Ward-Based Intervention to Improve Access to Psychologically-Informed Care and Psychological Therapy for Mental Health In-Patients	Ongoing
NCT00225355	https://clinicaltrials.gov/show/NCT00225355	University of Glasgow	Terminated	False	True			2020-10-19	Rosiglitazone Versus Placebo in Chronic Stable Angina	Due but not reported
NCT00222573	https://clinicaltrials.gov/show/NCT00222573	University of Oxford	Completed	False	True			2020-10-19	Efficacy and Safety of Adding Clopidogrel to Aspirin or Use of Metoprolol in Myocardial Infarction	Due but not reported
NCT00222547	https://clinicaltrials.gov/show/NCT00222547	University of Oxford	Completed	False	True			2020-10-19	Deworming and Enhanced Vitamin A Every 6 Month in Rural Indian Children Aged 1-6	Due but not reported
NCT00225342	https://clinicaltrials.gov/show/NCT00225342	University of Glasgow	Withdrawn	False	False			2020-10-19	Study Protocol for Rosiglitazone Versus Gliclazide in Diabetics With Angina	No reporting requirement
NCT00222612	https://clinicaltrials.gov/show/NCT00222612	University of Oxford	Unknown status	False	True	2013-08-01		2020-10-19	Medical Research Council (MRC) Working Party on Leukaemia in Children UK National Acute Lymphoblastic Leukaemia (ALL) Trial: UKALL 2003	Inconsistent data
NCT00222664	https://clinicaltrials.gov/show/NCT00222664	University of Oxford	Completed	False	True			2020-10-19	Qidong Hepatitis B Intervention Study	Due but not reported
NCT03909568	https://clinicaltrials.gov/show/NCT03909568	King's College London	Not yet recruiting	False	False	2021-08-01		2020-10-19	Bone Height and Extractions Study	Ongoing
NCT03903861	https://clinicaltrials.gov/show/NCT03903861	University of Birmingham	Recruiting	False	False	2020-05-01		2020-10-19	Galactose Mediated Glycogen Resynthesis	Inconsistent data
NCT03908164	https://clinicaltrials.gov/show/NCT03908164	St George's, University of London	Not yet recruiting	False	False	2020-08-01		2020-10-19	Optimising the Timing of Whooping Cough Immunisation in MUMs	Inconsistent data
NCT03906474	https://clinicaltrials.gov/show/NCT03906474	University of Oxford	Completed	False	True	2019-02-14		2020-10-19	VAC063C: A Study to Assess Repeat Blood-stage P. Falciparum Infection	Due but not reported
NCT03908073	https://clinicaltrials.gov/show/NCT03908073	Queen Mary University of London	Recruiting	False	False	2020-06-15		2020-10-19	Electrical Vagal Nerve Stimulation in Ulcerative Colitis	Inconsistent data
NCT03902743	https://clinicaltrials.gov/show/NCT03902743	Queen's University, Belfast	Recruiting	False	False	2020-02-01		2020-10-19	Anticipatory Care Planning Intervention for Older Adults at Risk of Functional Decline: A Primary Care Feasibility Study	Inconsistent data
NCT04260763	https://clinicaltrials.gov/show/NCT04260763	King's College London	Completed	False	True	2019-04-08		2020-10-19	Evaluating a Novel Mobile App for Social Cognition in Psychosis	Due but not reported
NCT04260815	https://clinicaltrials.gov/show/NCT04260815	King's College London	Completed	False	True	2018-12-19		2020-10-19	The Effect of Non-invasive Brian Stimulation on Language Production in Healthy Older Adults	Due but not reported
NCT04265235	https://clinicaltrials.gov/show/NCT04265235	University of Birmingham	Terminated	False	False	2020-03-30		2020-10-19	EXerCise Intervention in cholesTatic LivEr Disease: The EXCITED Study	Completed but not due
NCT04265768	https://clinicaltrials.gov/show/NCT04265768	Queen Mary University of London	Not yet recruiting	False	False	2023-07-03		2020-10-19	Soft Tissue Changes Around Dental Implants	Ongoing
NCT04261023	https://clinicaltrials.gov/show/NCT04261023	University of Leeds	Recruiting	False	False	2024-03-31		2020-10-19	Abatacept in Individuals Who aRe Considered At Risk of Developing Inflammatory Arthritis	Ongoing
NCT04267172	https://clinicaltrials.gov/show/NCT04267172	University of Oxford	Recruiting	False	False	2021-11-01		2020-10-19	Total Hip Replacement Performance & Assessment	Ongoing
NCT04267770	https://clinicaltrials.gov/show/NCT04267770	Imperial College London	Completed	True	True	2018-11-09	2020-03-03	2020-10-19	Flat and Circadian Insulin Infusion Rates in Continuous Subcutaneous Insulin Infusion	Due and reported late	480
NCT03633357	https://clinicaltrials.gov/show/NCT03633357	King's College London	Recruiting	False	False	2020-05-01		2020-10-19	Imaging 5HT7 Antagonist Effects in Bipolar Disorder	Inconsistent data
NCT03630250	https://clinicaltrials.gov/show/NCT03630250	University of Southampton	Completed	False	True	2019-09-01		2020-10-19	Challenge of the Nasopharynx With Neisseria Lactamica Expressing the Meningococcal Protein Neisseria Adhesin A (NadA)	Due but not reported
NCT03637036	https://clinicaltrials.gov/show/NCT03637036	University of Warwick	Completed	False	True	2019-01-04		2020-10-19	An Improvement Project Around Staffs' Influenza Vaccine Uptake	Due but not reported
NCT03632525	https://clinicaltrials.gov/show/NCT03632525	University of Oxford	Recruiting	False	False	2020-08-01		2020-10-19	Intravenous Iron in Adults With Cystic Fibrosis	Inconsistent data
NCT03631693	https://clinicaltrials.gov/show/NCT03631693	Queen Mary University of London	Enrolling by invitation	False	False	2020-10-30		2020-10-19	Imaging Analysis Following Periodontal Surgery	Ongoing
NCT03636087	https://clinicaltrials.gov/show/NCT03636087	King's College London	Recruiting	False	False	2021-09-01		2020-10-19	Impact of an Enhanced Sterile Protocol on Root Canal Treatment Outcome	Ongoing
NCT03632681	https://clinicaltrials.gov/show/NCT03632681	University of Birmingham	Completed	False	True	2019-04-01		2020-10-19	Effect of Intranasal Insulin on Cognitive Processes and Appetite	Due but not reported
NCT03638895	https://clinicaltrials.gov/show/NCT03638895	University of Liverpool	Not yet recruiting	False	False	2020-12-01		2020-10-19	Energy Expenditure From ECAL Indirect Calorimeter in a Multicomponent Weight Management Service	Ongoing
NCT03630042	https://clinicaltrials.gov/show/NCT03630042	University College London	Recruiting	False	False	2021-03-01		2020-10-19	Investigating the Safety and Efficacy of Rituximab and Pembrolizumab in Relapsed/Refractory Waldenström's Macroglobulinaemia	Ongoing
NCT03633474	https://clinicaltrials.gov/show/NCT03633474	University of Southampton	Completed	False	True	2019-09-01		2020-10-19	Defining the Immune Response to Nasopharyngeal Colonisation by the Commensal Neisseria Lactamica	Due but not reported
NCT01423968	https://clinicaltrials.gov/show/NCT01423968	University of Nottingham	Completed	False	True	2012-12-01		2020-10-19	Effect of Lipopolysaccharide on Skeletal Muscle Functions	Due but not reported
NCT01429467	https://clinicaltrials.gov/show/NCT01429467	University of Dundee	Completed	False	True	2014-02-01		2020-10-19	Glucose Variability in Type 1 Diabetes and Its Effect on Factors That Influence New Vessel Formation	Due but not reported
NCT01425502	https://clinicaltrials.gov/show/NCT01425502	University of Dundee	Completed	False	True	2014-07-01		2020-10-19	Data-driven Quality Improvement in Primary Care - Trial	Due but not reported
NCT02894008	https://clinicaltrials.gov/show/NCT02894008	University of York	Completed	False	False	2019-09-30		2020-10-19	A Study of a New Leishmania Vaccine Candidate ChAd63-KH	Completed but not due
NCT02897674	https://clinicaltrials.gov/show/NCT02897674	Imperial College London	Completed	False	True	2019-08-01		2020-10-19	Effect of Palm Olein Intake on Lipid Profile and Fat Deposition	Due but not reported
NCT02898571	https://clinicaltrials.gov/show/NCT02898571	Newcastle University	Unknown status	False	True	2017-01-01		2020-10-19	Cross-over Double-blind Intervention to Investigate the Effects of Defined Antioxidant-containing Drinks on Time Course of Antioxidant Capacity	Inconsistent data
NCT02893189	https://clinicaltrials.gov/show/NCT02893189	University College London	Active, not recruiting	False	False	2019-12-31		2020-10-19	CAR19 Donor Lymphocytes for Relapsed CD19+ Malignancies Following Allogeneic Transplantation	Inconsistent data
NCT03236506	https://clinicaltrials.gov/show/NCT03236506	University of Dundee	Active, not recruiting	False	False	2020-07-01		2020-10-19	A Direct obserVed therApy vs fortNightly CollEction Study for HCV Treatment - ADVANCE HCV Study	Inconsistent data
NCT03231553	https://clinicaltrials.gov/show/NCT03231553	University of Nottingham	Completed	False	False	2020-01-15		2020-10-19	Effectiveness and Cost-effectiveness of a Tailored Text Message Programme (MiQuit) for Smoking Cessation in Pregnancy	Completed but not due
NCT03232008	https://clinicaltrials.gov/show/NCT03232008	King's College London	Active, not recruiting	False	True	2019-02-28		2020-10-19	Canderel:Effects on Blood Glucose Concentration and Appetite Scores	Inconsistent data
NCT03236168	https://clinicaltrials.gov/show/NCT03236168	London School of Hygiene and Tropical Medicine	Completed	True	True	2017-12-31	2018-11-08	2020-10-19	Impact of Community Scabies Treatment on Head Lice Prevalence in the Solomon Islands	Due and reported in time	312
NCT04053829	https://clinicaltrials.gov/show/NCT04053829	King's College London	Recruiting	False	False	2021-04-01		2020-10-19	Feasibility and Acceptability of HOLOBalance Compared to Standard Care in Older Adults at Risk for Falls	Ongoing
NCT04052217	https://clinicaltrials.gov/show/NCT04052217	King's College London	Completed	False	True	2019-06-01		2020-10-19	Does Size Matter: A Single Case Experimental Design of Limiting the Depth of Penetration During Intercourse	Due but not reported
NCT04059471	https://clinicaltrials.gov/show/NCT04059471	University of Oxford	Not yet recruiting	False	False	2021-12-31		2020-10-19	Non- Inferiority Fractional-doses Trial for Yellow Fever Vaccine	Ongoing
NCT04053140	https://clinicaltrials.gov/show/NCT04053140	Imperial College London	Recruiting	False	False	2020-05-01		2020-10-19	Closed-loop Control of Penicillin Delivery	Inconsistent data
NCT04055480	https://clinicaltrials.gov/show/NCT04055480	University of Cambridge	Completed	False	False	2020-06-15		2020-10-19	Closing the Loop in Adults With Type 1 Diabetes Under Free Living Conditions	Completed but not due
NCT04053920	https://clinicaltrials.gov/show/NCT04053920	University of Glasgow	Completed	False	False	2019-12-18		2020-10-19	Resistance Exercise Training at Different Intensities	Completed but not due
NCT04053907	https://clinicaltrials.gov/show/NCT04053907	London School of Hygiene and Tropical Medicine	Not yet recruiting	False	False	2021-01-30		2020-10-19	P. Falciparum Infection Dynamics and Transmission to Inform Elimination	Ongoing
NCT04059653	https://clinicaltrials.gov/show/NCT04059653	University of Manchester	Terminated	False	False	2020-06-30		2020-10-19	Evaluation of a New Technology for the Treatment of Bladder Leakage in Women	Completed but not due
NCT04052269	https://clinicaltrials.gov/show/NCT04052269	Imperial College London	Recruiting	False	False	2020-03-30		2020-10-19	Phosphodiesterase Inhibitors in Glaucoma Study (PhiGS)	Inconsistent data
NCT04056000	https://clinicaltrials.gov/show/NCT04056000	University of Exeter	Not yet recruiting	False	False	2019-12-31		2020-10-19	Lipodystrophy and Fat Metabolism During Exercise	Inconsistent data
NCT01050270	https://clinicaltrials.gov/show/NCT01050270	University of Edinburgh	Completed	False	True	2012-12-01		2020-10-19	Scottish and Newcastle Anti-emetic Pre-treatment for Paracetamol Poisoning Study (SNAP)	Due but not reported
NCT01054248	https://clinicaltrials.gov/show/NCT01054248	University of Oxford	Active, not recruiting	False	False	2021-01-01		2020-10-19	Randomised Trial of 3 Artemisinin Combination Therapy for Malaria in Pregnancy	Ongoing
NCT01050140	https://clinicaltrials.gov/show/NCT01050140	University of Nottingham	Completed	False	True	2010-12-01		2020-10-19	The Metabolic Effects of a High Fructose Versus a High Glucose Diet in Overweight Men	Due but not reported
NCT01051726	https://clinicaltrials.gov/show/NCT01051726	University of Nottingham	Unknown status	False	True	2013-07-01		2020-10-19	Effects of Aromatherapy on Childbirth	Inconsistent data
NCT01057524	https://clinicaltrials.gov/show/NCT01057524	Imperial College London	Completed	False	True	2012-12-01		2020-10-19	High Frequency Chest Wall Oscillation and Cystic Fibrosis	Due but not reported
NCT01052493	https://clinicaltrials.gov/show/NCT01052493	Imperial College London	Completed	False	True	2010-10-01		2020-10-19	A First-Time-in-Human Study to Assess the Safety and Tolerability of PP 1420 in Healthy Subjects	Due but not reported
NCT01050179	https://clinicaltrials.gov/show/NCT01050179	Imperial College London	Unknown status	False	True	2010-10-01		2020-10-19	Chemoreflex Gain on Exercise	Inconsistent data
NCT01057537	https://clinicaltrials.gov/show/NCT01057537	Imperial College London	Completed	False	True	2012-07-01		2020-10-19	UMPIRE - Use of a Multidrug Pill In Reducing Cardiovascular Events	Due but not reported
NCT01055210	https://clinicaltrials.gov/show/NCT01055210	University of Dundee	Completed	False	True	2013-08-01		2020-10-19	Optimisation of Cardiac Resynchronisation Therapy by Non-invasive Cardiac Output - The CHOICE2 Study	Due but not reported
NCT03934320	https://clinicaltrials.gov/show/NCT03934320	University of Nottingham	Enrolling by invitation	False	False	2020-07-31		2020-10-19	Improving Identification of Familial Hypercholesterolaemia in Primary Care (FAMCAT)	Inconsistent data
NCT03934632	https://clinicaltrials.gov/show/NCT03934632	University of Exeter	Active, not recruiting	False	False	2020-03-17		2020-10-19	The Impact of Leg Immobilization on Postabsorptive and Postprandial Muscle Protein Breakdown in Healthy Young Males	Inconsistent data
NCT03937050	https://clinicaltrials.gov/show/NCT03937050	London School of Hygiene and Tropical Medicine	Not yet recruiting	False	False	2021-03-01		2020-10-19	Gestational Diabetes in Uganda and India Improving Screening and Self-management	Ongoing
NCT03932890	https://clinicaltrials.gov/show/NCT03932890	University College London	Unknown status	False	False	2020-01-01		2020-10-19	Thirst-guided Subject-controlled Rehydration in Healthy Volunteers	Inconsistent data
NCT03935035	https://clinicaltrials.gov/show/NCT03935035	King's College London	Recruiting	False	False	2019-09-30		2020-10-19	Online PTSD Treatment for Young People and Carers - Case Series	Inconsistent data
NCT03937726	https://clinicaltrials.gov/show/NCT03937726	Imperial College London	Recruiting	False	False	2021-05-01		2020-10-19	Boiled Peanut Immunotherapy for the Treatment of Peanut Allergy	Ongoing
NCT03935906	https://clinicaltrials.gov/show/NCT03935906	University of Dundee	Recruiting	False	False	2021-10-01		2020-10-19	Reaching mEthadone Users Attending Community pHarmacies With HCV	Ongoing
NCT03939104	https://clinicaltrials.gov/show/NCT03939104	University of Oxford	Not yet recruiting	False	False	2022-07-30		2020-10-19	A Trial to Compare the Efficacy, Safety and Tolerability of Combinations of 3 Anti-malarial Drugs Against Combinations of 2 Anti-malarial Drugs (Asia)	Ongoing
NCT03931473	https://clinicaltrials.gov/show/NCT03931473	London School of Hygiene and Tropical Medicine	Not yet recruiting	False	False	2022-01-01		2020-10-19	Efficacy of Two Dual Active Ingredient Long Lasting Insecticidal Nets for Control of Malaria Transmitted by Pyrethroid Resistant Vectors in Benin	Ongoing
NCT03938233	https://clinicaltrials.gov/show/NCT03938233	London School of Hygiene and Tropical Medicine	Not yet recruiting	False	False	2022-09-01		2020-10-19	Diabetes Self Management Education Programme in Thailand	Ongoing
NCT03936517	https://clinicaltrials.gov/show/NCT03936517	Imperial College London	Recruiting	False	False	2023-02-01		2020-10-19	Safety and Efficacy of Prednisolone in Adrenal Insufficiency Disease (PRED-AID Study)	Ongoing
NCT03934528	https://clinicaltrials.gov/show/NCT03934528	University of Manchester	Not yet recruiting	False	True	2019-09-01		2020-10-19	The Impact of a Virtual Reality Environment on Phantom Limb Pain	Inconsistent data
NCT03934827	https://clinicaltrials.gov/show/NCT03934827	Imperial College London	Recruiting	False	False	2021-08-01		2020-10-19	MRx0518 in Patients With Solid Tumours Waiting Surgical Removal of the Tumour	Ongoing
NCT03930693	https://clinicaltrials.gov/show/NCT03930693	University of Manchester	Not yet recruiting	False	False	2020-12-01		2020-10-19	Role of the Oral Microbiome in Blood Pressure Regulation in Pregnancy	Ongoing
NCT02767908	https://clinicaltrials.gov/show/NCT02767908	University of Nottingham	Completed	False	True	2017-10-30		2020-10-19	Hospital to Home, Smoker Support Trial	Due but not reported
NCT03353519	https://clinicaltrials.gov/show/NCT03353519	University of Cambridge	Active, not recruiting	False	False	2020-09-01		2020-10-19	Improving Primary Care After Stroke (IPCAS)	Inconsistent data
NCT03359915	https://clinicaltrials.gov/show/NCT03359915	University College London	Unknown status	False	False	2019-11-01		2020-10-19	GECo: Implementation and Effectiveness of COPD Self Management Action Plans in Low and Middle Income Countries	Inconsistent data
NCT03355677	https://clinicaltrials.gov/show/NCT03355677	University of Southampton	Completed	False	False	2019-12-01		2020-10-19	A Study Into Airways Disease Case Finding and Management	Completed but not due
NCT03350100	https://clinicaltrials.gov/show/NCT03350100	Newcastle University	Completed	False	True	2018-03-29		2020-10-19	The Effect of Date Fruit on Mood and Cognition in Healthy Adults	Due but not reported
NCT03355664	https://clinicaltrials.gov/show/NCT03355664	University of Oxford	Completed	False	False	2020-03-04		2020-10-19	Study to Compare the Triple ACT AL+AQ With the ACT AL in Cambodia and Vietnam	Completed but not due
NCT02717117	https://clinicaltrials.gov/show/NCT02717117	University of Nottingham	Completed	False	True	2015-11-01		2020-10-19	Magnetic Resonance Imaging of Motility in Crohn's 1	Due but not reported
NCT02712385	https://clinicaltrials.gov/show/NCT02712385	Queen's University, Belfast	Unknown status	False	True	2017-08-01		2020-10-19	SPRITE - A Feasibility and Pilot Study	Inconsistent data
NCT02715635	https://clinicaltrials.gov/show/NCT02715635	Queen Mary University of London	Recruiting	False	False	2020-12-01		2020-10-19	Influence of Dietary Nitrate on Vascular Dysfunction and Inflammation	Ongoing
NCT02718274	https://clinicaltrials.gov/show/NCT02718274	London School of Hygiene and Tropical Medicine	Completed	False	True	2018-01-31		2020-10-19	HIV Self-Testing Africa (STAR) Malawi: General Population	Due but not reported
NCT00175838	https://clinicaltrials.gov/show/NCT00175838	University of Cambridge	Completed	False	True	2016-11-01		2020-10-19	Primary Thrombocythaemia 1 Trial	Due but not reported
NCT04238611	https://clinicaltrials.gov/show/NCT04238611	Imperial College London	Not yet recruiting	False	False	2021-03-01		2020-10-19	Minimally-Invasive Realtime Assessment of Continuous Lactate in Exercise	Ongoing
NCT04233411	https://clinicaltrials.gov/show/NCT04233411	University of Exeter	Completed	False	True	2017-08-01		2020-10-19	The Bioavailability of Mycoprotein	Due but not reported
NCT04239664	https://clinicaltrials.gov/show/NCT04239664	University of Nottingham	Completed	False	False	2020-03-20		2020-10-19	Acceptance Based Telephone Support When Transitioning to SPMS	Completed but not due
NCT04232969	https://clinicaltrials.gov/show/NCT04232969	University College London	Recruiting	False	False	2023-06-30		2020-10-19	Exenatide Once Weekly Over 2 Years as a Potential Disease Modifying Treatment for Parkinson's Disease	Ongoing
NCT00890864	https://clinicaltrials.gov/show/NCT00890864	University of Oxford	Completed	False	True	2010-05-01		2020-10-19	Pilot Study: Age Extension of NHS Breast Screening Programme	Due but not reported
NCT00890695	https://clinicaltrials.gov/show/NCT00890695	University of Oxford	Terminated	True	True	2009-10-01	2013-01-15	2020-10-19	Effectiveness of Supplementary Feeding During Infection Among Moderately Malnourished Children	Due and reported late	1202
NCT00895843	https://clinicaltrials.gov/show/NCT00895843	University of Manchester	Completed	True	True	2007-12-01	2009-03-24	2020-10-19	Protective Analgesia for Postoperative Pain Relief Following Day Case Oral Surgery	Due and reported late	479
NCT00890760	https://clinicaltrials.gov/show/NCT00890760	University of Oxford	Completed	False	True	2010-02-01		2020-10-19	A Study to Assess the Effectiveness of a New Malaria Vaccine Candidate by Infecting Vaccinated Volunteers With Malaria Parasites	Due but not reported
NCT00891943	https://clinicaltrials.gov/show/NCT00891943	London School of Hygiene and Tropical Medicine	Unknown status	False	True	2010-12-01		2020-10-19	A Trial of One to One Weight Management in Primary Care	Inconsistent data
NCT00890019	https://clinicaltrials.gov/show/NCT00890019	University of Oxford	Completed	False	True	2011-08-01		2020-10-19	A Study of AdCh63 ME-TRAP Alone and With MVA ME-TRAP	Due but not reported
NCT04505189	https://clinicaltrials.gov/show/NCT04505189	Imperial College London	Not yet recruiting	False	False	2022-03-01		2020-10-19	Psilocybin as a Treatment for Anorexia Nervosa: A Pilot Study	Ongoing
NCT04503460	https://clinicaltrials.gov/show/NCT04503460	Imperial College London	Not yet recruiting	False	False	2021-03-01		2020-10-19	Mechanisms of Adverse Effects of Long-Acting Beta-Agonists in Asthma	Ongoing
NCT01849445	https://clinicaltrials.gov/show/NCT01849445	University of Edinburgh	Completed	False	True	2017-08-25		2020-10-19	Targeted Rehabilitation to Improve Outcome After Knee Replacement- A Physiotherapy Study	Due but not reported
NCT01847651	https://clinicaltrials.gov/show/NCT01847651	Imperial College London	Completed	False	True	2015-06-01		2020-10-19	Brain Muscle Axis During Treatment of Hepatic Encephalopathy With L-ornithine L-aspartate	Due but not reported
NCT01847872	https://clinicaltrials.gov/show/NCT01847872	London School of Hygiene and Tropical Medicine	Completed	False	True	2015-04-01		2020-10-19	IPV Clinical Trial - The Gambia	Due but not reported
NCT01845545	https://clinicaltrials.gov/show/NCT01845545	University of Nottingham	Completed	False	True	2016-03-01		2020-10-19	Study of Effect of Microfinance on Under 5 Health in Rural India	Due but not reported
NCT01841073	https://clinicaltrials.gov/show/NCT01841073	Imperial College London	Completed	True	True	2013-08-01	2019-10-09	2020-10-19	Effect of Fermentable Carbohydrate on Glucose Homeostasis	Due and reported late	2260
NCT01847365	https://clinicaltrials.gov/show/NCT01847365	University of Oxford	Completed	False	True	2015-02-01		2020-10-19	TES for the Treatment of RP	Due but not reported
NCT01843075	https://clinicaltrials.gov/show/NCT01843075	Imperial College London	Active, not recruiting	False	False	2019-12-01		2020-10-19	Evaluating Liraglutide in Alzheimer's Disease	Inconsistent data
NCT01841541	https://clinicaltrials.gov/show/NCT01841541	Liverpool School of Tropical Medicine	Completed	False	True	2012-03-01		2020-10-19	The Impact of Involving Informal Health Providers for Tuberculosis Control in Sudan	Due but not reported
NCT01845337	https://clinicaltrials.gov/show/NCT01845337	University of Edinburgh	Active, not recruiting	False	False	2021-07-30		2020-10-19	Study to Compare Cardiovascular Side Effects of Teysuno Versus Capecitabine	Ongoing
NCT01842828	https://clinicaltrials.gov/show/NCT01842828	Queen Mary University of London	Completed	False	True	2017-01-01		2020-10-19	UK-Czech E-cigarette Study	Due but not reported
NCT01847352	https://clinicaltrials.gov/show/NCT01847352	University of Oxford	Completed	False	True	2014-04-01		2020-10-19	Iron Status and Hypoxic Pulmonary Vascular Responses	Due but not reported
NCT04390347	https://clinicaltrials.gov/show/NCT04390347	University of Leicester	Not yet recruiting	False	False	2022-04-01		2020-10-19	The Effect of Probiotic Supplementation	Ongoing
NCT04395365	https://clinicaltrials.gov/show/NCT04395365	University College London	Recruiting	False	False	2023-06-01		2020-10-19	Primary Antibiotic Prophylaxis Using Co-trimoxazole to Prevent Spontaneous Bacterial Peritonitis in Cirrhosis	Ongoing
NCT04396938	https://clinicaltrials.gov/show/NCT04396938	University of Oxford	Completed	False	True	2018-11-29		2020-10-19	The Effect of a Single Dose of Lamotrigine on Brain Function in Healthy Volunteers	Due but not reported
NCT02802722	https://clinicaltrials.gov/show/NCT02802722	Queen Mary University of London	Unknown status	False	True	2018-12-01		2020-10-19	Does Vitamin D Supplementation Enhance Resolution of Inflammation After Community-acquired Pneumonia?	Inconsistent data
NCT02802813	https://clinicaltrials.gov/show/NCT02802813	University of Oxford	Completed	False	True	2018-06-15		2020-10-19	P.Vivax Treatment Trial	Due but not reported
NCT02804854	https://clinicaltrials.gov/show/NCT02804854	University of Edinburgh	Unknown status	False	True	2018-04-01		2020-10-19	Sensing Using Neutrophil Activation Probe on the Intensive Therapy Unit	Inconsistent data
NCT02804815	https://clinicaltrials.gov/show/NCT02804815	University College London	Recruiting	False	False	2026-10-01		2020-10-19	Add-Aspirin: A Trial Assessing the Effects of Aspirin on Disease Recurrence and Survival After Primary Therapy in Common Non Metastatic Solid Tumours	Ongoing
NCT03114917	https://clinicaltrials.gov/show/NCT03114917	University of Manchester	Active, not recruiting	False	False	2021-01-01		2020-10-19	Cognitive AppRoaches to coMbatting Suicidality	Ongoing
NCT03116256	https://clinicaltrials.gov/show/NCT03116256	University of Nottingham	Recruiting	False	True	2019-05-31		2020-10-19	The Effect of Very Low Calorie Diet With and Without Exercise on Muscle Synthesis in Middle-aged Overweight Male.	Inconsistent data
NCT03112889	https://clinicaltrials.gov/show/NCT03112889	University College London	Completed	False	True	2017-04-05		2020-10-19	Sodium Valproate for GSDV	Due but not reported
NCT03111810	https://clinicaltrials.gov/show/NCT03111810	University of Oxford	Recruiting	False	False	2020-08-01		2020-10-19	Targeting Iatrogenic Cushing's Syndrome With 11β-hydroxysteroid Dehydrogenase Type 1 Inhibition	Inconsistent data
NCT03116126	https://clinicaltrials.gov/show/NCT03116126	Imperial College London	Recruiting	False	False	2021-03-31		2020-10-19	Noradrenergic Add-on Therapy With Guanfacine	Ongoing
NCT03117933	https://clinicaltrials.gov/show/NCT03117933	University of Oxford	Active, not recruiting	False	False	2021-03-30		2020-10-19	Olaparib +/- Cediranib or Chemotherapy in Patients With Platinum-resistant Ovarian Cancer	Ongoing
NCT03111472	https://clinicaltrials.gov/show/NCT03111472	University of Southampton	Unknown status	False	True	2018-12-01		2020-10-19	Development and Evaluation of a Guide to Help People With Parkinson's and Their Caregivers to Self-manage Falling	Inconsistent data
NCT01785992	https://clinicaltrials.gov/show/NCT01785992	Imperial College London	Completed	False	True	2014-12-01		2020-10-19	A Study of the Safety and Effectiveness of Irosustat When Added to an AI in ER+ve Locally Advanced or Metastatic Breast Cancer.	Due but not reported
NCT01780753	https://clinicaltrials.gov/show/NCT01780753	University of Oxford	Completed	False	True	2014-07-01		2020-10-19	Primaquine Pharmacokinetics in Lactating Women and Their Infants	Due but not reported
NCT01787097	https://clinicaltrials.gov/show/NCT01787097	Imperial College London	Completed	False	True	2014-12-01		2020-10-19	Effect of Symbicort ® on GR in Sputum in COPD	Due but not reported
NCT01785511	https://clinicaltrials.gov/show/NCT01785511	University of Edinburgh	Completed	False	True	2012-08-01		2020-10-19	Does Ultraviolet Irradiation Reduce Platelet Reactivity and Improve Coronary Microvascular Function in Man?	Due but not reported
NCT01780740	https://clinicaltrials.gov/show/NCT01780740	University of Oxford	Completed	False	True	2014-08-01		2020-10-19	Statin Therapy In Atrial Refractoriness and Reperfusion Injury	Due but not reported
NCT02983565	https://clinicaltrials.gov/show/NCT02983565	Imperial College London	Unknown status	False	True	2017-05-01		2020-10-19	Intelligent Oxygen Therapy During Sleep	Inconsistent data
NCT02988258	https://clinicaltrials.gov/show/NCT02988258	University College London	Suspended	False	True	2019-08-01		2020-10-19	Study of Adoptive Immunotherapy With Donor-derived CMV-specific T Cells for Recipients of Allo-HSCT	No reporting requirement
NCT02984319	https://clinicaltrials.gov/show/NCT02984319	University of Exeter	Completed	False	True	2018-01-01		2020-10-19	Effect of Cherry Concentrate on Vascular Function	Due but not reported
NCT02981927	https://clinicaltrials.gov/show/NCT02981927	University of Exeter	Completed	False	True	2016-12-02		2020-10-19	Bed Rest, Inactivity and Early Responses	Due but not reported
NCT02984358	https://clinicaltrials.gov/show/NCT02984358	University of Exeter	Completed	False	True	2017-12-01		2020-10-19	Chronic Mycoprotein Consumption and Nucleotide Content in Metabolic Health	Due but not reported
NCT02982525	https://clinicaltrials.gov/show/NCT02982525	University of Aberdeen	Completed	False	True	2017-04-20		2020-10-19	Mussel Intake and Vitamin D Status in Humans	Due but not reported
NCT02980900	https://clinicaltrials.gov/show/NCT02980900	University of Exeter	Completed	False	True	2018-08-01		2020-10-19	The Effect of Protein Ingestion on the Recovery of Skeletal Muscle Function Following Eccentric Exercise.	Due but not reported
NCT02984332	https://clinicaltrials.gov/show/NCT02984332	University of Exeter	Completed	False	True	2017-12-01		2020-10-19	Timecourse of Immobilization Experiment	Due but not reported
NCT02984072	https://clinicaltrials.gov/show/NCT02984072	University of Dundee	Completed	False	False	2019-10-10		2020-10-19	Menthol for PDT Pain Relief	Completed but not due
NCT02980952	https://clinicaltrials.gov/show/NCT02980952	University of Exeter	Completed	False	True	2018-09-01		2020-10-19	Amino Acid Balance During Physical Inactivity	Due but not reported
NCT02985580	https://clinicaltrials.gov/show/NCT02985580	University of Exeter	Completed	False	True	2014-09-01		2020-10-19	Effects of Blueberry Juice Consumption on Cognitive Function in Healthy Older People	Due but not reported
NCT02984306	https://clinicaltrials.gov/show/NCT02984306	University of Exeter	Completed	False	True	2016-05-01		2020-10-19	Effect of Cherry Powder Supplementation on Vascular Function	Due but not reported
NCT02984293	https://clinicaltrials.gov/show/NCT02984293	University of Dundee	Completed	False	True	2017-11-03		2020-10-19	Statin Immune Study	Due but not reported
NCT02980367	https://clinicaltrials.gov/show/NCT02980367	University of Oxford	Recruiting	False	False	2021-05-01		2020-10-19	ACL SNNAP Trial: ACL Surgery Necessity in Non Acute Patients	Ongoing
NCT02988531	https://clinicaltrials.gov/show/NCT02988531	University of Edinburgh	Completed	False	True	2017-12-07		2020-10-19	Validation of PET-MRI for Cardiovascular Disease	Due but not reported
NCT02985606	https://clinicaltrials.gov/show/NCT02985606	University of Exeter	Completed	False	True	2017-06-30		2020-10-19	How Does Altering the Timing of Pre-exercise Low-dose Caffeine Ingestion Affect Endurance Exercise Performance	Due but not reported
NCT02984345	https://clinicaltrials.gov/show/NCT02984345	University of Exeter	Unknown status	False	True	2018-05-01		2020-10-19	Does the Ingestion of Mycoprotein Elicit an Optimal Anabolic Response in Resting and Exercised Skeletal Muscle?	Inconsistent data
NCT02987608	https://clinicaltrials.gov/show/NCT02987608	University College London	Unknown status	False	True	2017-08-01		2020-10-19	A Feasibility Trial of Power Up	Inconsistent data
NCT02053519	https://clinicaltrials.gov/show/NCT02053519	University of Dundee	Completed	False	True	2016-04-01		2020-10-19	Can Vitamin D Supplementation Improve Hepatitis C Cure Rates	Due but not reported
NCT02059863	https://clinicaltrials.gov/show/NCT02059863	London School of Hygiene and Tropical Medicine	Unknown status	False	True	2017-10-01		2020-10-19	SPRING Cluster Randomised Controlled Trial	Inconsistent data
NCT02053051	https://clinicaltrials.gov/show/NCT02053051	Imperial College London	Active, not recruiting	False	False	2021-06-01		2020-10-19	Advanced Bolus Calculator for Type 1 Diabetes (ABC4D)	Ongoing
NCT02055898	https://clinicaltrials.gov/show/NCT02055898	Imperial College London	Completed	False	True	2015-08-01		2020-10-19	SWS And Daytime Functioning in Chronic FatiguE Syndrome (SAFFE)	Due but not reported
NCT02053025	https://clinicaltrials.gov/show/NCT02053025	Imperial College London	Completed	False	True	2012-10-01		2020-10-19	Appetite Regulation and Mycoprotein	Due but not reported
NCT02059655	https://clinicaltrials.gov/show/NCT02059655	Cardiff University	Completed	False	True	2016-03-01		2020-10-19	Prostaglandin F2-alpha Eye Drops in Thyroid Eye Disease (Bima Study)	Due but not reported
NCT02053038	https://clinicaltrials.gov/show/NCT02053038	Imperial College London	Active, not recruiting	False	False	2021-01-19		2020-10-19	Functional Lesion Assessment of Intermediate Stenosis to Guide Revascularisation	Ongoing
NCT02052076	https://clinicaltrials.gov/show/NCT02052076	University of Nottingham	Completed	False	True	2013-07-01		2020-10-19	Influence of the Constancy of Daily Meal Pattern on Energy Balance, Glucose Profiles an Appetite in Healthy Women	Due but not reported
NCT02056184	https://clinicaltrials.gov/show/NCT02056184	University of Leeds	Completed	False	True	2017-12-01		2020-10-19	Targeted Ultrasound in Rheumatoid Arthritis	Due but not reported
NCT01385345	https://clinicaltrials.gov/show/NCT01385345	University of Leicester	Terminated	False	True	2014-01-01		2020-10-19	Vitamin D Replacement in Insulin Resistant South Asians	Due but not reported
NCT01388595	https://clinicaltrials.gov/show/NCT01388595	University of Dundee	Completed	False	True	2010-10-01		2020-10-19	Fluticasone and Salmeterol in Allergic Rhinitis	Due but not reported
NCT01388504	https://clinicaltrials.gov/show/NCT01388504	University of Aberdeen	Completed	False	True	2014-01-01		2020-10-19	Nitrites in Acute Myocardial Infarction	Due but not reported
NCT00463957	https://clinicaltrials.gov/show/NCT00463957	University of Cambridge	Unknown status	False	True			2020-10-19	The Pharmacological Basis for the Increase in Visual Time Constants Induced by Single Oral Doses of Sildenafil	Inconsistent data
NCT00460590	https://clinicaltrials.gov/show/NCT00460590	University of Oxford	Completed	False	True	2008-06-01		2020-10-19	Safety and Immunogenicity of MVA85A, in Healthy Volunteers in Cape Town	Due but not reported
NCT00461578	https://clinicaltrials.gov/show/NCT00461578	London School of Hygiene and Tropical Medicine	Completed	False	True			2020-10-19	Tolerability and Efficacy of CD+A Compared to AQ+SP for the Treatment of P.Falciparum Malaria in Rwandan Children	Due but not reported
NCT00463359	https://clinicaltrials.gov/show/NCT00463359	University of Glasgow	Unknown status	False	True			2020-10-19	A Pilot Study of the Treatment of Facial Nodular and Nodulocystic Basal Cell Carcinoma With Double Curettage and Cautery Followed by Application of Imiquimod to the Base	Inconsistent data
NCT00465465	https://clinicaltrials.gov/show/NCT00465465	University of Oxford	Completed	False	True	2007-09-01		2020-10-19	A Study of 2 Doses of a New TB Vaccine, MVA85A, in Healthy Volunteers Previously Vaccinated With BCG	Due but not reported
NCT00461630	https://clinicaltrials.gov/show/NCT00461630	University of Oxford	Completed	True	True	2012-10-01	2013-07-12	2020-10-19	Treatment of HDL to Reduce the Incidence of Vascular Events HPS2-THRIVE	Due and reported in time	284
NCT00463905	https://clinicaltrials.gov/show/NCT00463905	University of Bristol	Completed	False	True	2009-06-01		2020-10-19	Evaluation of the Impact of a Case-finding Strategy for Vertebral Fractures	Due but not reported
NCT00469989	https://clinicaltrials.gov/show/NCT00469989	University of Nottingham	Completed	False	True			2020-10-19	Randomised Placebo Controlled Study of Effects of Therapeutic Hookworm Infection in Asthma	Due but not reported
NCT00461318	https://clinicaltrials.gov/show/NCT00461318	University of Oxford	Completed	False	True			2020-10-19	The Effectiveness of Supported Employment for People With Severe Mental Illness: an RCT in Six European Countries	Due but not reported
NCT04078009	https://clinicaltrials.gov/show/NCT04078009	Imperial College London	Not yet recruiting	False	False	2019-10-30		2020-10-19	Standardising Nasal Allergen Challenge in Adult With Hay Fever	Inconsistent data
NCT04073797	https://clinicaltrials.gov/show/NCT04073797	University of Cambridge	Not yet recruiting	False	False	2023-10-01		2020-10-19	PET Imaging of Inflammation and Lipid Lowering Study	Ongoing
NCT04078633	https://clinicaltrials.gov/show/NCT04078633	London School of Hygiene and Tropical Medicine	Not yet recruiting	False	False	2019-11-30		2020-10-19	Innovative Hand Washing Interventions for Internally Displaced Populations in Ethiopia	Inconsistent data
NCT04076007	https://clinicaltrials.gov/show/NCT04076007	University of Exeter	Completed	False	True	2012-08-01		2020-10-19	The Effect of Dietary Nitrate on Blood Pressure, Insulin Sensitivity, and Vascular Function in Type 2 Diabetes	Due but not reported
NCT04075331	https://clinicaltrials.gov/show/NCT04075331	University of Leicester	Not yet recruiting	False	False	2022-04-30		2020-10-19	Mepolizumab for COPD Hospital Eosinophilic Admissions Pragmatic Trial	Ongoing
NCT04073134	https://clinicaltrials.gov/show/NCT04073134	Imperial College London	Recruiting	False	False	2022-03-27		2020-10-19	The CHORAL Flow Study	Ongoing
NCT04077086	https://clinicaltrials.gov/show/NCT04077086	Queen's University, Belfast	Recruiting	False	False	2022-07-01		2020-10-19	Correcting Myopia Among Secondary School Children to Increase Academic High School Attendance Rates in Rural Communities	Ongoing
NCT02676986	https://clinicaltrials.gov/show/NCT02676986	Queen Mary University of London	Active, not recruiting	False	False	2020-03-01		2020-10-19	Short-term Preoperative Treatment With Enzalutamide, Alone or in Combination With Exemestane in Primary Breast Cancer	Inconsistent data
NCT02671617	https://clinicaltrials.gov/show/NCT02671617	University of Nottingham	Completed	False	True	2018-07-01		2020-10-19	Preoperative HIIT in Elderly Cancer Patients	Due but not reported
NCT02671903	https://clinicaltrials.gov/show/NCT02671903	Imperial College London	Active, not recruiting	False	False	2020-10-01		2020-10-19	The His Optimised Pacing Evaluated for Heart Failure Trial (HOPE-HF).	Ongoing
NCT02676050	https://clinicaltrials.gov/show/NCT02676050	University of Edinburgh	Recruiting	False	False	2020-12-20		2020-10-19	Visualising c-MET and Activated Neutrophils in Lung Cancer	Ongoing
NCT02673463	https://clinicaltrials.gov/show/NCT02673463	University of Birmingham	Unknown status	False	True	2018-12-01		2020-10-19	Spironolactone in Atrial Fibrillation	Inconsistent data
NCT02672228	https://clinicaltrials.gov/show/NCT02672228	London School of Hygiene and Tropical Medicine	Completed	False	True	2015-12-01		2020-10-19	Feasibility of the Vapor Nanobubble Technology for Malaria Diagnostics (MalariaSense)	Due but not reported
NCT02679989	https://clinicaltrials.gov/show/NCT02679989	King's College London	Completed	False	True	2016-07-01		2020-10-19	The Impact Of An Intermittent Energy Restricted Diet On Insulin Sensitivity In Men and Women With Central Obesity	Due but not reported
NCT02675699	https://clinicaltrials.gov/show/NCT02675699	University of Leeds	Completed	False	True	2017-10-01		2020-10-19	The Optimising Family Engagement in HENRY (OFTEN) Study	Due but not reported
NCT02671175	https://clinicaltrials.gov/show/NCT02671175	Liverpool School of Tropical Medicine	Completed	False	True	2018-10-24		2020-10-19	Post-discharge Malaria Chemoprevention(PMC) Study	Due but not reported
NCT04061564	https://clinicaltrials.gov/show/NCT04061564	Queen Mary University of London	Active, not recruiting	False	True	2019-08-15		2020-10-19	Vagal Nerve Stimulation for Intestinal Barrier Dysfunction in Healthy Volunteers	Inconsistent data
NCT04061512	https://clinicaltrials.gov/show/NCT04061512	University College London	Not yet recruiting	False	False	2029-02-28		2020-10-19	Rituximab and Ibrutinib (RI) Versus Dexamethasone, Rituximab and Cyclophosphamide (DRC) as Initial Therapy for Waldenström's Macroglobulinaemia	Ongoing
NCT04060420	https://clinicaltrials.gov/show/NCT04060420	London School of Hygiene and Tropical Medicine	Active, not recruiting	False	False	2021-04-30		2020-10-19	Yathu Yathu: An Impact Evaluation of Community-based Peer-led Sexual and Reproductive Health Services	Ongoing
NCT04064775	https://clinicaltrials.gov/show/NCT04064775	University of Leeds	Completed	False	True	2017-06-01		2020-10-19	The Influence of Fictitious Peers in a Social Media Intervention for Downsizing Portions: The Smart Snacking Studies	Due but not reported
NCT04063826	https://clinicaltrials.gov/show/NCT04063826	Imperial College London	Active, not recruiting	False	False	2020-02-28		2020-10-19	PET-MR Study of Fatty Liver	Inconsistent data
NCT04063566	https://clinicaltrials.gov/show/NCT04063566	University College London	Not yet recruiting	False	False	2022-05-31		2020-10-19	ReIMAGINE Prostate Cancer Screening	Ongoing
NCT04280692	https://clinicaltrials.gov/show/NCT04280692	University of Oxford	Not yet recruiting	False	False	2023-02-01		2020-10-19	Controlled Human Malaria Infection Transmission Model - Phase A	Ongoing
NCT04282226	https://clinicaltrials.gov/show/NCT04282226	Queen Mary University of London	Recruiting	False	False	2020-12-31		2020-10-19	Brain Effect of Vagal Nerve Stimulation at Rest and Pain	Ongoing
NCT04289714	https://clinicaltrials.gov/show/NCT04289714	Imperial College London	Completed	False	True	2019-05-18		2020-10-19	Novel Electronic Monitoring Devices (NEMD) to Monitor Adherence in Children With Asthma	Due but not reported
NCT04282005	https://clinicaltrials.gov/show/NCT04282005	King's College London	Recruiting	False	False	2021-03-30		2020-10-19	Metabolic Surgery for Steato-Hepatitis	Ongoing
NCT04285905	https://clinicaltrials.gov/show/NCT04285905	Liverpool School of Tropical Medicine	Not yet recruiting	False	False	2020-09-01		2020-10-19	Male Partner-assisted Contact Tracing for HIV and Tuberculosis in Malawi	Inconsistent data
NCT04280250	https://clinicaltrials.gov/show/NCT04280250	University of Manchester	Not yet recruiting	False	False	2021-01-01		2020-10-19	Can an Action-based Help-sheet Help People to Move More and Sit Less.	Ongoing
NCT04285996	https://clinicaltrials.gov/show/NCT04285996	Queen Mary University of London	Active, not recruiting	False	False	2020-05-01		2020-10-19	IMaging Pilot Study of the αvβ6 Integrin Radiotracer [18F]-A20FMDV2 in PAtients With Solid Cancer Types	Inconsistent data
NCT03970993	https://clinicaltrials.gov/show/NCT03970993	University of Oxford	Recruiting	False	False	2021-08-01		2020-10-19	VAC 072-An Efficacy Study of R21/MM in Different Dose Schedules	Ongoing
NCT03979027	https://clinicaltrials.gov/show/NCT03979027	University of Leeds	Completed	False	True	2011-04-28		2020-10-19	Acute Effects of Breakfast Compared With No Breakfast on Cognitive Function and Subjective State in 11-13 Year Old Children	Due but not reported
NCT03979014	https://clinicaltrials.gov/show/NCT03979014	Imperial College London	Not yet recruiting	False	False	2023-07-31		2020-10-19	Nonavalent Prophylactic HPV Vaccine (GARDASIL9) After Local Conservative The NOVEL Trial	Ongoing
NCT03979404	https://clinicaltrials.gov/show/NCT03979404	King's College London	Recruiting	False	False	2021-05-01		2020-10-19	Theta Burst Stimulation in Anorexia Nervosa: A Case Series	Ongoing
NCT03887312	https://clinicaltrials.gov/show/NCT03887312	Queen Mary University of London	Completed	False	False	2020-01-31		2020-10-19	Phone-Delivered Psychological Intervention (t-CETA) for Mental Health Problems in 8-17 Year-Old Syrian Refugee Children	Completed but not due
NCT03881969	https://clinicaltrials.gov/show/NCT03881969	University of Dundee	Completed	False	True	2012-08-01		2020-10-19	Does Paying Subjects to Participate in Research Improve Recruitment	Due but not reported
NCT03885362	https://clinicaltrials.gov/show/NCT03885362	Imperial College London	Recruiting	False	False	2020-09-01		2020-10-19	Assessment of the Accuracy of Continuous Glucose Sensors in People With Diabetes Undergoing Haemodialysis	Inconsistent data
NCT03889067	https://clinicaltrials.gov/show/NCT03889067	University of Oxford	Recruiting	False	False	2020-03-31		2020-10-19	Understanding How Salmonella Typhi Infects Humans (Bottlenecks)	Inconsistent data
NCT03886675	https://clinicaltrials.gov/show/NCT03886675	Imperial College London	Not yet recruiting	False	False	2021-04-01		2020-10-19	Intervention With Cerebral Embolic Protection in TEVAR: Gaseous Protection	Ongoing
NCT03881982	https://clinicaltrials.gov/show/NCT03881982	University of Leicester	Completed	False	True	2019-07-31		2020-10-19	A Novel Electronic Method of Collecting Pain Scores in the Emergency Department	Due but not reported
NCT04226248	https://clinicaltrials.gov/show/NCT04226248	University of Bristol	Recruiting	False	False	2021-11-12		2020-10-19	CHIEF PD (CHolinesterase Inhibitor to prEvent Falls in Parkinson's Disease)	Ongoing
NCT04222595	https://clinicaltrials.gov/show/NCT04222595	University of Oxford	Recruiting	False	False	2020-01-01		2020-10-19	FluPRINT Study: Characterisation of the Immune and Transcriptional Response to LAIV	Inconsistent data
NCT04227353	https://clinicaltrials.gov/show/NCT04227353	University of Manchester	Not yet recruiting	False	False	2021-12-30		2020-10-19	Healthy Eating and Active Lifestyle After Bowel Cancer: HEAL ABC	Ongoing
NCT04221763	https://clinicaltrials.gov/show/NCT04221763	Imperial College London	Recruiting	False	False	2022-04-01		2020-10-19	Mechanisms and Innovations in Cardiac Resynchronisation Therapy	Ongoing
NCT04301141	https://clinicaltrials.gov/show/NCT04301141	King's College London	Not yet recruiting	False	False	2021-09-01		2020-10-19	Using Virtual Reality to Treat Social Anxiety in Autistic Adolescents	Ongoing
NCT04305067	https://clinicaltrials.gov/show/NCT04305067	Queen's University, Belfast	Not yet recruiting	False	False	2021-07-31		2020-10-19	PRECISE: Pancreatic Cancer and Exercise	Ongoing
NCT04309292	https://clinicaltrials.gov/show/NCT04309292	King's College London	Not yet recruiting	False	False	2022-03-01		2020-10-19	Protein and Skeletal Muscle in Older Twins: Role of the Gut Microbiome	Ongoing
NCT04302285	https://clinicaltrials.gov/show/NCT04302285	University of Glasgow	Completed	False	True	2019-06-04		2020-10-19	Impact of Single Exercise Session Conducted Prior to PKU Type Meal on Appetite Hormones and Energy Intake	Due but not reported
NCT04303507	https://clinicaltrials.gov/show/NCT04303507	University of Oxford	Recruiting	False	False	2021-04-01		2020-10-19	Chloroquine/ Hydroxychloroquine Prevention of Coronavirus Disease (COVID-19) in the Healthcare Setting	Ongoing
NCT04302870	https://clinicaltrials.gov/show/NCT04302870	University of Edinburgh	Recruiting	False	False	2026-09-01		2020-10-19	Motor Neurone Disease - Systematic Multi-Arm Adaptive Randomised Trial	Ongoing
NCT04591574	https://clinicaltrials.gov/show/NCT04591574	University of Edinburgh	Recruiting	False	False	2021-11-01		2020-10-19	ABC - A Post Intensive Care Anaemia Management Trial	Ongoing
NCT04591132	https://clinicaltrials.gov/show/NCT04591132	University College London	Not yet recruiting	False	False	2022-10-01		2020-10-19	Technology-based Analysis of Movement Disorders	Ongoing
NCT04591639	https://clinicaltrials.gov/show/NCT04591639	University of Edinburgh	Recruiting	False	False	2023-08-19		2020-10-19	The DAPA-MEMRI Trial	Ongoing
NCT04590469	https://clinicaltrials.gov/show/NCT04590469	University of Exeter	Not yet recruiting	False	False	2021-09-01		2020-10-19	Improving Wellbeing and Health for Care Home Residents During COVID-19	Ongoing
NCT00300352	https://clinicaltrials.gov/show/NCT00300352	University of Oxford	Unknown status	False	True	2006-05-01		2020-10-19	Effect of Folic Acid Treatment in Coronary Artery Disease	Inconsistent data
NCT00305591	https://clinicaltrials.gov/show/NCT00305591	Imperial College London	Completed	False	True			2020-10-19	Brain Imaging in Patients With Chronic Liver Disease and Functional Impairment.	Due but not reported
NCT00309972	https://clinicaltrials.gov/show/NCT00309972	University College London	Completed	False	True	2011-02-01		2020-10-19	Cisplatin, Vinorelbine, and Radiation Therapy in Treating Patients With Stage III Non-Small Cell Lung Cancer That Cannot Be Removed By Surgery	Due but not reported
NCT00303784	https://clinicaltrials.gov/show/NCT00303784	Imperial College London	Recruiting	False	False	2021-08-01		2020-10-19	Prostate Adenocarcinoma TransCutaneous Hormones	Ongoing
NCT00305409	https://clinicaltrials.gov/show/NCT00305409	University of Dundee	Completed	False	True	2008-12-01		2020-10-19	Synbiotic Treatment in Crohn's Disease Patients	Due but not reported
NCT03559426	https://clinicaltrials.gov/show/NCT03559426	University College London	Recruiting	False	False	2020-01-01		2020-10-19	Research Into Antipsychotic Discontinuation and Reduction Trial	Inconsistent data
NCT03552198	https://clinicaltrials.gov/show/NCT03552198	King's College London	Completed	False	True	2017-09-08		2020-10-19	Improving the Behavioural Impact of Air Quality Alerts	Due but not reported
NCT03559452	https://clinicaltrials.gov/show/NCT03559452	University of Exeter	Completed	False	False	2019-10-31		2020-10-19	Muscle Damage and Disuse Atrophy	Completed but not due
NCT03551327	https://clinicaltrials.gov/show/NCT03551327	University of Edinburgh	Not yet recruiting	False	False	2021-12-31		2020-10-19	POst Stroke Intervention Trial In Fatigue (POSITIF)	Ongoing
NCT03555981	https://clinicaltrials.gov/show/NCT03555981	London School of Hygiene and Tropical Medicine	Terminated	False	False	2020-04-20		2020-10-19	Early Kangaroo Mother Care in Gambian Hospitalised Unstable Neonates	Completed but not due
NCT03555188	https://clinicaltrials.gov/show/NCT03555188	University of Leeds	Unknown status	False	False	2020-02-01		2020-10-19	TReatment of Irritable Bowel Syndrome With Diarrhoea Using Titrated ONdansetron Trial	Inconsistent data
NCT03553225	https://clinicaltrials.gov/show/NCT03553225	King's College London	Completed	False	True	2019-05-17		2020-10-19	Randomized, Double-blind, Controlled Study to Evaluate the Effect of Concord Grape Extract on Vascular Function in Healthy Men and Women	Due but not reported
NCT03554694	https://clinicaltrials.gov/show/NCT03554694	University of Oxford	Unknown status	False	False	2019-12-01		2020-10-19	Gut-brain Axis, Brain Function, and Behaviour.	Inconsistent data
NCT03554616	https://clinicaltrials.gov/show/NCT03554616	London School of Hygiene and Tropical Medicine	Recruiting	False	False	2021-12-31		2020-10-19	Efficacy of Three Novel Bi-treated Long Lasting Insecticidal Nets	Ongoing
NCT03556644	https://clinicaltrials.gov/show/NCT03556644	University College London	Completed	False	True	2019-08-01		2020-10-19	Evaluation of CTCA in Assessing Plaque Pathology and Physiology	Due but not reported
NCT03553927	https://clinicaltrials.gov/show/NCT03553927	Imperial College London	Recruiting	False	False	2022-08-20		2020-10-19	Investigating the Physiological Effects of Weight Loss on Male Fertility	Ongoing
NCT02854462	https://clinicaltrials.gov/show/NCT02854462	University of Sheffield	Completed	False	True	2018-03-20		2020-10-19	Supporting Children's School Readiness.	Due but not reported
NCT02852161	https://clinicaltrials.gov/show/NCT02852161	University of Nottingham	Unknown status	False	True	2017-10-01		2020-10-19	The Accuracy and Acceptability of Magnet Assisted Capsule Endoscopy in the Diagnosis of Esophageal Pathology: a Pilot Study	Inconsistent data
NCT02854163	https://clinicaltrials.gov/show/NCT02854163	University of Liverpool	Completed	False	True	2019-09-18		2020-10-19	Effect of Secukinumab in the Treatment of Psoriatic Arthritis	Due but not reported
NCT02853279	https://clinicaltrials.gov/show/NCT02853279	University of Leeds	Completed	False	True	2014-06-01		2020-10-19	Physical Activity and Intermittent Exercise Training for Cardiovascular and Cognitive Gain in Obese Women	Due but not reported
NCT02309112	https://clinicaltrials.gov/show/NCT02309112	University of Oxford	Completed	True	True	2014-08-01	2014-12-15	2020-10-19	Yoga in Adult Cancer: A Feasibility Trial	Due and reported in time	136
NCT02308722	https://clinicaltrials.gov/show/NCT02308722	University of Oxford	Unknown status	False	True	2017-05-01		2020-10-19	SBRT Pre-operatively for Pancreatic Cancer	Inconsistent data
NCT02308982	https://clinicaltrials.gov/show/NCT02308982	University of Oxford	Unknown status	False	True	2019-02-01		2020-10-19	Investigating the Role of Early Intravenous Immunoglobulin Treatment for Children With Encephalitis	Inconsistent data
NCT02308527	https://clinicaltrials.gov/show/NCT02308527	University of Birmingham	Recruiting	False	False	2021-07-01		2020-10-19	Activity Study of Bevacizumab With Temozolomide ± Irinotecan for Neuroblastoma in Children	Ongoing
NCT02308397	https://clinicaltrials.gov/show/NCT02308397	University of Aberdeen	Unknown status	False	True	2018-03-01		2020-10-19	Bakery Products for Non-Coeliac Gluten Sensitive Consumers	Inconsistent data
NCT02308449	https://clinicaltrials.gov/show/NCT02308449	University of Oxford	Completed	False	True	2015-12-01		2020-10-19	Iron Status and Human Metabolism	Due but not reported
NCT02308072	https://clinicaltrials.gov/show/NCT02308072	University College London	Active, not recruiting	False	False	2020-06-01		2020-10-19	Phase I Study of Olaparib Combined With Cisplatin-based Chemoradiotherapy to Treat Locally Advanced Head and Neck Cancer	Inconsistent data
NCT02305069	https://clinicaltrials.gov/show/NCT02305069	University of Nottingham	Completed	False	True	2011-10-01		2020-10-19	Effect of Obesity-derived Cytokines on Protein Turnover and Carbohydrate Metabolism in Human Skeletal Muscle	Due but not reported
NCT02302014	https://clinicaltrials.gov/show/NCT02302014	University of Edinburgh	Completed	False	True	2015-05-01		2020-10-19	Palliative Care for Patients With Advanced Heart Disease	Due but not reported
NCT02304276	https://clinicaltrials.gov/show/NCT02304276	University of Edinburgh	Enrolling by invitation	False	True	2019-07-01		2020-10-19	18F-Fluoride Assessment of Aortic Bioprosthesis Durability and Outcome	Inconsistent data
NCT02302664	https://clinicaltrials.gov/show/NCT02302664	University of Oxford	Recruiting	False	True	2018-01-01		2020-10-19	PATH-2: Platelet Rich Plasma in Achilles Tendon Healing	Inconsistent data
NCT02300220	https://clinicaltrials.gov/show/NCT02300220	Imperial College London	Completed	False	True	2019-01-22		2020-10-19	Targeted Retreatment of COPD Exacerbations	Due but not reported
NCT02309489	https://clinicaltrials.gov/show/NCT02309489	London School of Hygiene and Tropical Medicine	Completed	True	True	2016-07-01	2018-12-14	2020-10-19	Involving Men in Maternity Care in Burkina Faso	Due and reported late	896
NCT02305940	https://clinicaltrials.gov/show/NCT02305940	Imperial College London	Completed	False	True	2017-07-12		2020-10-19	Effects of Long Term Antibiotic Therapy on Exacerbation Rate in Stable COPD Patients	Due but not reported
NCT02301312	https://clinicaltrials.gov/show/NCT02301312	University College London	Not yet recruiting	False	False	2025-04-01		2020-10-19	Clinical Study of POSS-PCU Vascular Grafts for Vascular Access	Ongoing
NCT02935257	https://clinicaltrials.gov/show/NCT02935257	University College London	Active, not recruiting	False	False	2022-09-01		2020-10-19	Immunotherapy for High Risk/Relapsed CD19+ Acute Lymphoblastic Leukaemia, B-cell Non-Hodgkin's Lymphoma (B-NHL) and Chronic Lymphocytic Leukaemia (CLL)/ Small Lymphocytic Lymphoma (SLL) Using CAR T-cells to Target CD19	Ongoing
NCT02937298	https://clinicaltrials.gov/show/NCT02937298	University of Aberdeen	Completed	False	True	2017-05-01		2020-10-19	Thermic Effects of Some Scottish Plant Foods	Due but not reported
NCT02933437	https://clinicaltrials.gov/show/NCT02933437	St George's, University of London	Active, not recruiting	False	False	2019-12-01		2020-10-19	The Response To Ajmaline Provocation in Healthy Subjects	Inconsistent data
NCT02937324	https://clinicaltrials.gov/show/NCT02937324	University College London	Unknown status	False	True	2019-09-01		2020-10-19	The CloudUPDRS Smartphone Software in Parkinson's Study.	Inconsistent data
NCT02939716	https://clinicaltrials.gov/show/NCT02939716	University of Nottingham	Completed	True	True	2017-02-01	2019-03-18	2020-10-19	Assessing the Effect of Lettuce on Intestinal Water Content Through Magnetic Resonance Imaging of the Small Bowel	Due and reported late	775
NCT02935452	https://clinicaltrials.gov/show/NCT02935452	University of Southampton	Completed	False	True	2017-11-30		2020-10-19	Implementing and Evaluating the Genie Tool in COPD	Due but not reported
NCT02930876	https://clinicaltrials.gov/show/NCT02930876	King's College London	Completed	False	True	2017-02-08		2020-10-19	Feasibility of Home vs. Hospital Based Resistance Training for Advanced Cancer Patients	Due but not reported
NCT00238667	https://clinicaltrials.gov/show/NCT00238667	St George's, University of London	Completed	False	True			2020-10-19	To Determine the Feasibility of a Clinical Trial Comparing Anticoagulants Versus Antiplatelets in the Acute Treatment of Patients With Cervical Artery Dissection	Due but not reported
NCT00232518	https://clinicaltrials.gov/show/NCT00232518	University of Nottingham	Completed	False	True			2020-10-19	Randomised Controlled Clinical Trials of the Effect of Therapeutic Hookworm Infection in Allergic Rhinoconjunctivitis	Due but not reported
NCT00232531	https://clinicaltrials.gov/show/NCT00232531	University of Oxford	Unknown status	False	True			2020-10-19	Oxford Niaspan Study: Effects of Niaspan on Atherosclerosis and Endothelial Function	Inconsistent data
NCT00239590	https://clinicaltrials.gov/show/NCT00239590	Imperial College London	Completed	True	True	2004-04-24	2019-03-05	2020-10-19	Testosterone and Myocardial Perfusion in Coronary Heart Disease (CHD)	Due and reported late	5428
NCT02513849	https://clinicaltrials.gov/show/NCT02513849	University of Nottingham	Unknown status	False	True	2018-08-01		2020-10-19	Tamoxifen in Patients With Oesophageal Cancer	Inconsistent data
NCT02512198	https://clinicaltrials.gov/show/NCT02512198	University of Dundee	Completed	False	True	2017-01-01		2020-10-19	Electronic Prescription Data to Improve Primary Care Prescribing	Due but not reported
NCT02517099	https://clinicaltrials.gov/show/NCT02517099	Imperial College London	Completed	False	True	2018-08-17		2020-10-19	Preschool Wheeze: Inflammation/Infection Guided Management	Due but not reported
NCT02511353	https://clinicaltrials.gov/show/NCT02511353	Liverpool School of Tropical Medicine	Completed	False	True	2016-07-01		2020-10-19	Efficacy and Safety of High-dose Ivermectin for Reducing Malaria Transmission: A Dose Finding Study	Due but not reported
NCT02516917	https://clinicaltrials.gov/show/NCT02516917	University of Manchester	Completed	False	True	2016-05-01		2020-10-19	The Feasibility of a Brief Attention Training Technique in Improving Behaviour and Attention in Children With ADHD	Due but not reported
NCT02514837	https://clinicaltrials.gov/show/NCT02514837	University of Edinburgh	Unknown status	False	True	2016-02-01		2020-10-19	Microwave Radiometry for the Diagnosis and Monitoring of Breast Cancer	Inconsistent data
NCT02510001	https://clinicaltrials.gov/show/NCT02510001	University of Oxford	Active, not recruiting	False	True	2019-01-01		2020-10-19	MEK and MET Inhibition in Colorectal Cancer	Inconsistent data
NCT01404130	https://clinicaltrials.gov/show/NCT01404130	University of Aberdeen	Completed	False	True	2010-11-01		2020-10-19	A Pilot Study of the Effects of Isotretinoin on Cognition, Learning and Memory	Due but not reported
NCT01405378	https://clinicaltrials.gov/show/NCT01405378	University of Southampton	Completed	False	True	2014-01-01		2020-10-19	Non-invasive Brain Stimulation for People With Stroke	Due but not reported
NCT01403350	https://clinicaltrials.gov/show/NCT01403350	London School of Hygiene and Tropical Medicine	Completed	False	True	2012-08-01		2020-10-19	Cluster Randomised Trial of Malaria RDTs Used by CHWs in Afghanistan	Due but not reported
NCT01405898	https://clinicaltrials.gov/show/NCT01405898	Queen Mary University of London	Completed	True	True	2013-04-01	2015-11-03	2020-10-19	The Chronic Effects of Beetroot Juice in Hypertensive Subjects	Due and reported late	946
NCT01402882	https://clinicaltrials.gov/show/NCT01402882	London School of Hygiene and Tropical Medicine	Completed	False	False	2019-10-01		2020-10-19	Clinical Randomisation of an Antifibrinolytic in Significant Head Injury	Completed but not due
NCT01405521	https://clinicaltrials.gov/show/NCT01405521	University of Oxford	Unknown status	False	True	2015-12-01		2020-10-19	Understanding Typhoid Disease After Vaccination	Inconsistent data
NCT03549390	https://clinicaltrials.gov/show/NCT03549390	University of Leicester	Completed	False	False	2020-03-31		2020-10-19	Investigating the Acute Effect of Alternative Forms of Physical Activity in a Multi-ethnic Population	Completed but not due
NCT03546946	https://clinicaltrials.gov/show/NCT03546946	King's College London	Recruiting	False	False	2020-01-01		2020-10-19	Investigating Attention Patterns in Young People With Anxiety	Inconsistent data
NCT03547102	https://clinicaltrials.gov/show/NCT03547102	University of Exeter	Completed	False	True	2016-05-01		2020-10-19	Effect of Cherry Concentrate on Brain Activation and Perfusion in Healthy Older Adults	Due but not reported
NCT03545373	https://clinicaltrials.gov/show/NCT03545373	London School of Hygiene and Tropical Medicine	Recruiting	False	False	2020-04-30		2020-10-19	Accuracy and Consequences of Using Trial-of-antibiotics for TB Diagnosis (ACT-TB Study)	Inconsistent data
NCT03545048	https://clinicaltrials.gov/show/NCT03545048	University of Nottingham	Recruiting	False	False	2019-10-01		2020-10-19	Effects of Internet / Web-based Exercises on the Population With Knee Arthritis	Inconsistent data
NCT03547960	https://clinicaltrials.gov/show/NCT03547960	Imperial College London	Recruiting	False	False	2020-08-01		2020-10-19	Effect of Fibre Supplements on Gestational Diabetes	Inconsistent data
NCT03548350	https://clinicaltrials.gov/show/NCT03548350	Queen's University, Belfast	Completed	False	True	2018-06-01		2020-10-19	School Based Physical Activity Interventions and Its Impact on Wellbeing and Educational Outcomes	Due but not reported
NCT03541382	https://clinicaltrials.gov/show/NCT03541382	London School of Hygiene and Tropical Medicine	Completed	False	True	2019-07-31		2020-10-19	A Cluster Randomised Trial of Community-led Distribution of HIV Self-tests in Rural Malawi (HIV Self-Testing Africa [STAR])	Due but not reported
NCT03103217	https://clinicaltrials.gov/show/NCT03103217	University of Edinburgh	Unknown status	False	True	2017-01-01		2020-10-19	Exploring the Effectiveness of a Brief CBT Intervention for Anxious Pregnant Women	Inconsistent data
NCT03100695	https://clinicaltrials.gov/show/NCT03100695	University of Leeds	Unknown status	False	True	2019-06-30		2020-10-19	Tibial Fracture - Platelet-rich Plasma and Bone Marrow Concentrate	Inconsistent data
NCT03101865	https://clinicaltrials.gov/show/NCT03101865	University of Cambridge	Completed	False	True	2018-05-11		2020-10-19	The Artificial Pancreas in Very Young Children With T1D - Pilot (KidsAP01)	Due but not reported
NCT03107221	https://clinicaltrials.gov/show/NCT03107221	University of Edinburgh	Completed	False	True	2017-09-01		2020-10-19	Eating Disorders: Online Self-help & Usual Treatment (TAU) vs TAU Only	Due but not reported
NCT03107429	https://clinicaltrials.gov/show/NCT03107429	University of Nottingham	Completed	False	True	2015-10-01		2020-10-19	Effect of Acetazolamide on Intraocular Pressure After Being in the Trendelenburg Position.	Due but not reported
NCT03103152	https://clinicaltrials.gov/show/NCT03103152	Queen Mary University of London	Active, not recruiting	False	False	2020-03-31		2020-10-19	A Study to Examine the Effectiveness of Aspirin and/or Vitamin D3 to Prevent Prostate Cancer Progression	Inconsistent data
NCT03105947	https://clinicaltrials.gov/show/NCT03105947	University of Cambridge	Completed	False	True	2017-07-27		2020-10-19	Trial of Different Dietary Fats on Blood Lipids and Metabolic Measures in Healthy Participants	Due but not reported
NCT01328990	https://clinicaltrials.gov/show/NCT01328990	London School of Hygiene and Tropical Medicine	Completed	False	True	2011-07-01		2020-10-19	Pharmacokinetics of Sulfadoxine-pyrimethamine Plus Amodiaquine for Intermittent Preventive Treatment in Children (IPTc)	Due but not reported
NCT01326676	https://clinicaltrials.gov/show/NCT01326676	Imperial College London	Completed	False	True	2012-07-01		2020-10-19	Polypill Effects on Sub Clinical Atherosclerosis (PESCA) Trial	Due but not reported
NCT01323712	https://clinicaltrials.gov/show/NCT01323712	St George's, University of London	Unknown status	False	True	2014-03-01		2020-10-19	Vitamin D Supplementation and Cardiac Hypertrophy in Chronic Kidney Disease (CKD)	Inconsistent data
NCT01320319	https://clinicaltrials.gov/show/NCT01320319	University of Nottingham	Unknown status	False	True	2012-12-01		2020-10-19	Effect of EPA on Aerobic Performance, Muscle, and Quality of Life in Colorectal Cancer Surgery Patients	Inconsistent data
NCT01324076	https://clinicaltrials.gov/show/NCT01324076	University College London	Unknown status	False	True	2014-11-01		2020-10-19	Transarterial Chemoembolization Using Doxorubicin Beads With or Without Sorafenib Tosylate in Treating Patients With Liver Cancer That Cannot Be Removed By Surgery	Inconsistent data
NCT01321320	https://clinicaltrials.gov/show/NCT01321320	Imperial College London	Completed	False	True	2013-10-01		2020-10-19	Investigation of the Role of FHL-1 and Myostatin in Intensive Care Unit Acquired Paresis (ICUAP)	Due but not reported
NCT01323296	https://clinicaltrials.gov/show/NCT01323296	University of Edinburgh	Completed	False	True	2012-10-01		2020-10-19	Ferumoxytol for Magnetic Resonance Imaging of Myocardial Infarction	Due but not reported
NCT01326273	https://clinicaltrials.gov/show/NCT01326273	Imperial College London	Withdrawn	False	False	2014-06-01		2020-10-19	Autologous Cytomegalovirus (CMV) Specific CD8+ T Cells as Treatment for CMV Reactivation	No reporting requirement
NCT01174810	https://clinicaltrials.gov/show/NCT01174810	University College London	Unknown status	False	True	2013-03-01		2020-10-19	Exendin-4 as a Treatment for Parkinson's Disease - Pilot Study	Inconsistent data
NCT01171365	https://clinicaltrials.gov/show/NCT01171365	University of Nottingham	Completed	False	True	2013-10-01		2020-10-19	Small Particle Steroids in Refractory Asthma	Due but not reported
NCT01173900	https://clinicaltrials.gov/show/NCT01173900	London School of Hygiene and Tropical Medicine	Completed	False	True	2011-08-01		2020-10-19	Delivery, Uptake and Acceptability of HPV Vaccination in Tanzanian Girls	Due but not reported
NCT01179061	https://clinicaltrials.gov/show/NCT01179061	University of Edinburgh	Unknown status	False	True	2011-08-01		2020-10-19	Investigating the Inotropic Potential of Apelin	Inconsistent data
NCT01174641	https://clinicaltrials.gov/show/NCT01174641	University of Birmingham	Unknown status	False	True	2013-09-01		2020-10-19	Test of Trans-cranial Magnetic Stimulation (TMS) Intervention on Unilateral Neglect	Inconsistent data
NCT01171378	https://clinicaltrials.gov/show/NCT01171378	University of Oxford	Completed	False	True	2015-02-01		2020-10-19	Study of Cyclophosphamide, Hydroxydaunorubicin, Oncovin, Prednisone (CHOP) With Ofatumumab in Patients With Richter's Syndrome	Due but not reported
NCT01175070	https://clinicaltrials.gov/show/NCT01175070	University of Oxford	Completed	False	True	2013-03-01		2020-10-19	Intravitreal Macugen for Ischaemic Diabetic Macular Oedema	Due but not reported
NCT01178021	https://clinicaltrials.gov/show/NCT01178021	University of Oxford	Completed	False	True	2014-02-01		2020-10-19	Estimating the Risk of Plasmodium Vivax Relapses in Afghanistan	Due but not reported
NCT01170585	https://clinicaltrials.gov/show/NCT01170585	Imperial College London	Completed	False	True	2014-05-01		2020-10-19	A Trial of Rosuvastatin in Systemic Lupus Erythematosus	Due but not reported
NCT01452997	https://clinicaltrials.gov/show/NCT01452997	London School of Hygiene and Tropical Medicine	Completed	False	True	2013-04-01		2020-10-19	Evaluation of Anti-inflammatories in the Reduction of Bite Reactions	Due but not reported
NCT01451593	https://clinicaltrials.gov/show/NCT01451593	University College London	Completed	False	True	2014-12-01		2020-10-19	Neuroprotection With Phenytoin in Optic Neuritis	Due but not reported
NCT01459406	https://clinicaltrials.gov/show/NCT01459406	University of Nottingham	Completed	False	True	2012-12-01		2020-10-19	Effects of FODMAPs on Small Bowel Water Content: an MRI Study	Due but not reported
NCT01450280	https://clinicaltrials.gov/show/NCT01450280	University of Oxford	Completed	False	True	2012-10-01		2020-10-19	Safety and Immunogenicity of New Malaria Vaccine Candidate ChAd63 CS Administered Alone and With MVA CS	Due but not reported
NCT01450293	https://clinicaltrials.gov/show/NCT01450293	University of Oxford	Completed	False	True	2013-03-01		2020-10-19	AdCh63 ME-TRAP and MVA ME-TRAP Malaria Vaccines Evaluation in Healthy Children in a Malaria Endemic Area	Due but not reported
[truncated: 1,262 more rows]
